# Supplementary material for: Lyophilization Prior to Homogenisation and Extraction Increases Membrane Protein Detection in Gram-Negative Bacterial Proteomic Analyses
Source: Proteomes. 2026 Jul 15;14(3):35. doi: 10.3390/proteomes14030035 (PMC13398305; doi:10.3390/proteomes14030035)
Supplement: Supplementary file 1 [file proteomes-14-00035-s001.zip]

Archive with 2 entries (2 files):
- Proteomes4218143_SupplementaryDataFileS1.xlsx
- Proteomes4218143_SupplementaryFigures.pdf
