# Supplementary material for: Lyophilization Prior to Homogenisation and Extraction Increases Membrane Protein Detection in Gram-Negative Bacterial Proteomic Analyses
Source: Proteomes. 2026 Jul 15;14(3):35. doi: 10.3390/proteomes14030035 (PMC13398305; doi:10.3390/proteomes14030035)
Supplement: Supplementary file 1 [file proteomes-14-00035-s001.zip › Proteomes4218143_SupplementaryDataFileS1.xlsx]

## Sheet: ColiK12_Lyo_Unique
Accession	Description	Biological Process	Cellular Component	Domain
P0ADV7	Intermembrane phospholipid transport system binding protein MlaC	phospholipid transport; intermembrane phospholipid transfer	outer membrane-bounded periplasmic space; periplasmic space	Signal
P76389	UPF0053 protein YegH	NA	NA	NA
P0ADC6	Lipopolysaccharide export system permease protein LptG	lipopolysaccharide transport; Gram-negative-bacterium-type cell outer membrane assembly; transmembrane transport	plasma membrane; membrane; ATP-binding cassette (ABC) transporter complex; transporter complex	Transmembrane; Transmembrane helix
P0ADC1	LPS-assembly lipoprotein LptE	lipopolysaccharide transport; Gram-negative-bacterium-type cell outer membrane assembly	cell outer membrane; membrane; outer membrane; transporter complex	Signal
P76507	Uncharacterized protein YfdI	NA	NA	NA
P27249	Bifunctional uridylyltransferase/uridylyl-removing enzyme	regulation of nitrogen utilization	cytosol	Repeat
P29217	UPF0502 protein YceH	NA	NA	NA
P65292	Uncharacterized lipoprotein YgdI	NA	NA	NA
P64483	Multifunctional Ser/Thr-tRNA deacylase ProXp-y	positive regulation of translational fidelity; aminoacyl-tRNA metabolism involved in translational fidelity	cytoplasm	NA
P11350	Respiratory nitrate reductase 1 gamma chain	anaerobic respiration; anaerobic electron transport chain; nitrate metabolic process; nitrate assimilation	plasma membrane; nitrate reductase complex; membrane; NarGHI complex	Transmembrane; Transmembrane helix
P76014	PEP-dependent dihydroxyacetone kinase, ADP-binding subunit DhaL	glycerol metabolic process; pyruvate metabolic process; glycerol catabolic process; carbohydrate phosphorylation	cytoplasm; cytosol; transferase complex	NA
P0ADP9	Protein YihD	NA	NA	NA
P0ABQ4	Dihydrofolate reductase	one-carbon metabolic process; 10-formyltetrahydrofolate biosynthetic process; response to xenobiotic stimulus; response to methotrexate; small molecule metabolic process; dihydrofolate metabolic process; tetrahydrofolate biosynthetic process; folic acid metabolic process; folic acid biosynthetic process; response to antibiotic	cytosol	NA
P31060	ABC transporter ATP-binding protein ModF	DNA repair; DNA damage response; transmembrane transport	plasma membrane; membrane; ATP-binding cassette (ABC) transporter complex	Repeat
P03819	Glutathione-regulated potassium-efflux system protein KefC	monoatomic ion transport; monoatomic cation transport; potassium ion transport; regulation of pH; response to toxic substance; response to hydrogen peroxide; regulation of intracellular pH; intracellular pH elevation; response to methylglyoxal; transmembrane transport; potassium ion transmembrane transport; proton transmembrane transport	plasma membrane; membrane; potassium:proton antiporter complex	Transmembrane; Transmembrane helix
P0AAD8	Threonine/serine transporter TdcC	amino acid transmembrane transport; amino acid transport; L-serine transport; threonine transport; serine transport; proton transmembrane transport	plasma membrane; membrane	Transmembrane; Transmembrane helix
P56262	Putative carboxymethylenebutenolidase	NA	NA	NA
P06993	HTH-type transcriptional regulator MalT	regulation of DNA-templated transcription; positive regulation of DNA-templated transcription; positive regulation of carbohydrate metabolic process	NA	NA
P31466	Adenine permease AdeP	adenine transport; transmembrane transport; proton transmembrane transport; purine nucleobase transmembrane transport	plasma membrane; membrane	Transmembrane; Transmembrane helix
P0ACE3	Hemolysin expression-modulating protein Hha	regulation of DNA-templated transcription; regulation of gene expression	transcription regulator complex; cytosol; H-NS-Hha complex	NA
P00562	Bifunctional aspartokinase/homoserine dehydrogenase 2	amino acid metabolic process; amino acid biosynthetic process; aspartate family amino acid biosynthetic process; lysine biosynthetic process; methionine biosynthetic process; threonine biosynthetic process; lysine biosynthetic process via diaminopimelate; homoserine biosynthetic process	cytosol	NA
P0AGC3	Soluble lytic murein transglycosylase	peptidoglycan metabolic process; peptidoglycan catabolic process; cell wall organization	peptidoglycan-based cell wall; membrane; outer membrane-bounded periplasmic space; periplasmic space	Signal
P0ABT5	tRNA-dihydrouridine synthase B	tRNA dihydrouridine synthesis; tRNA processing; response to radiation; cellular response to redox state	NA	NA
P0ADT8	Uncharacterized protein YgiM	NA	NA	NA
P0AAB4	3-octaprenyl-4-hydroxybenzoate carboxy-lyase	ubiquinone biosynthetic process; protein hexamerization	cytoplasm; cytosol; plasma membrane; membrane	NA
P68688	Glutaredoxin 1	deoxyribonucleotide biosynthetic process; sulfate assimilation via adenylyl sulfate reduction; cysteine biosynthetic process via S-sulfo-L-cysteine; cellular response to oxidative stress; cell redox homeostasis	cytoplasm	Redox-active center
P27550	Acetyl-coenzyme A synthetase	acetyl-CoA biosynthetic process; chemotaxis; peptidyl-lysine acetylation; acetyl-CoA biosynthetic process from acetate; post-translational protein acetylation; acetate catabolic process	cytosol	NA
P39346	L-idonate 5-dehydrogenase (NAD(P)(+))	D-gluconate metabolic process; L-idonate catabolic process	NA	NA
P15877	Quinoprotein glucose dehydrogenase	non-phosphorylated glucose catabolic process	plasma membrane; membrane; outer membrane-bounded periplasmic space	Transmembrane; Transmembrane helix
P0AES2	Glucarate dehydratase	glucarate catabolic process; D-glucarate catabolic process	NA	NA
P60757	ATP phosphoribosyltransferase	L-histidine biosynthetic process; amino acid biosynthetic process	cytoplasm; cytosol	NA
P0AG90	Protein translocase subunit SecD	protein targeting; intracellular protein transport; protein transport; protein transport by the Sec complex; intracellular protein transmembrane transport	plasma membrane; membrane; cell envelope Sec protein transport complex	Transmembrane; Transmembrane helix
P0ADK0	Uncharacterized protein YiaF	biological process involved in symbiotic interaction	NA	NA
P0AF20	DNA-binding transcriptional dual regulator NagC	regulation of DNA-templated transcription	NA	NA
P25534	2-octaprenyl-6-methoxyphenol hydroxylase	ubiquinone biosynthetic process; response to oxidative stress; response to light stimulus	cytoplasm; ubiquinone biosynthesis complex	NA
P08395	Protease 4	signal peptide processing; proteolysis	plasma membrane; membrane	Transmembrane; Transmembrane helix
P0AB67	NAD(P) transhydrogenase subunit beta	NADPH regeneration; proton export across plasma membrane	plasma membrane; membrane	Transmembrane; Transmembrane helix
P08394	RecBCD enzyme subunit RecB	double-strand break repair via homologous recombination; recombinational repair; DNA repair; DNA recombination; DNA damage response; response to radiation; clearance of foreign intracellular DNA	cytosol; exodeoxyribonuclease V complex	NA
P76291	tRNA U34 carboxymethyltransferase	tRNA wobble uridine modification; tRNA modification; tRNA processing	protein-containing complex	NA
P64636	GMP/IMP nucleotidase YrfG	DNA repair	cytosol	NA
P33920	Nucleoid-associated protein YejK	NA	NA	NA
P0A8G0	UvrABC system protein C	DNA repair; nucleotide-excision repair; DNA damage response; response to radiation; SOS response	cytoplasm; excinuclease repair complex	NA
P23894	Protease HtpX	proteolysis; response to temperature stimulus	plasma membrane; membrane	Transmembrane; Transmembrane helix
P0A924	Phosphatidylglycerophosphatase B	lipid metabolic process; phosphatidylglycerol biosynthetic process; peptidoglycan biosynthetic process; phospholipid catabolic process; lipid catabolic process; glycerophospholipid biosynthetic process	plasma membrane; cell outer membrane; membrane	Transmembrane; Transmembrane helix
P0A830	Aerobic C4-dicarboxylate transport protein	dicarboxylic acid transport; DNA damage response; fumarate transport; L-aspartate transmembrane transport; succinate transmembrane transport; malate transmembrane transport	plasma membrane; membrane	Transmembrane; Transmembrane helix
P39356	Uncharacterized transcriptional regulator YjhU	regulation of DNA-templated transcription initiation	cytosol	NA
P15005	Type IV methyl-directed restriction enzyme EcoKMcrB subunit	DNA catabolic process; DNA restriction-modification system	endonuclease complex	NA
P36655	Thiol:disulfide interchange protein DsbD	cytochrome complex assembly; cell redox homeostasis; response to copper ion	plasma membrane; membrane	Redox-active center; Signal; Transmembrane; Transmembrane helix
P0A821	L-seryl-tRNA(Sec) selenium transferase	selenocysteine incorporation; conversion of seryl-tRNAsec to selenocys-tRNAsec; translation; selenocysteine biosynthetic process	cytoplasm; cytosol	NA
P0AD10	Uncharacterized protein YecJ	NA	NA	NA
P0AFC3	NADH-quinone oxidoreductase subunit A	respiratory electron transport chain; proton transmembrane transport	plasma membrane; membrane; NADH dehydrogenase complex; respiratory chain complex I	Transmembrane; Transmembrane helix
P0ACV0	Lipid A biosynthesis lauroyltransferase	response to stress; lipopolysaccharide biosynthetic process; lipid A biosynthetic process; glycolipid biosynthetic process; Kdo2-lipid A biosynthetic process	plasma membrane; membrane	Transmembrane; Transmembrane helix
P23909	DNA mismatch repair protein MutS	regulation of DNA recombination; DNA repair; mismatch repair; DNA damage response	cytosol; mismatch repair complex; MutS complex	NA
P0ABG1	Phosphatidate cytidylyltransferase	lipid metabolic process; phospholipid biosynthetic process; CDP-diacylglycerol biosynthetic process	plasma membrane; membrane	Transmembrane; Transmembrane helix
P04994	Exodeoxyribonuclease 7 large subunit	mismatch repair; DNA catabolic process	cytoplasm; exodeoxyribonuclease VII complex	NA
P0A786	Aspartate carbamoyltransferase catalytic subunit	'de novo' pyrimidine nucleobase biosynthetic process; pyrimidine nucleotide biosynthetic process; amino acid metabolic process; glutamine metabolic process; 'de novo' UMP biosynthetic process; protein homotrimerization	cytoplasm; cytosol; aspartate carbamoyltransferase complex	NA
P0A832	SsrA-binding protein	trans-translation; trans-translation-dependent protein tagging	cytoplasm; cytosol	NA
P24207	Phenylalanine-specific permease	amino acid transport; phenylalanine transport; transmembrane transport	plasma membrane; membrane	Transmembrane; Transmembrane helix
P07001	NAD(P) transhydrogenase subunit alpha	NADPH regeneration; proton export across plasma membrane; proton transmembrane transport	plasma membrane; membrane	Transmembrane; Transmembrane helix
P55734	Thiosulfate sulfurtransferase YgaP	NA	NA	NA
P0A7L3	Large ribosomal subunit protein bL20	ribosomal large subunit assembly; cytoplasmic translation; translation; negative regulation of translation	cytoplasm; cytosol; ribosome; cytosolic large ribosomal subunit; ribonucleoprotein complex	NA
P13016	1,6-anhydro-N-acetylmuramyl-L-alanine amidase AmpD	peptidoglycan catabolic process; peptidoglycan turnover; cell wall organization	cytoplasm	NA
P52127	Anti-bacteriophage protein A	defense response to virus	NA	NA
P65870	6-carboxy-5,6,7,8-tetrahydropterin synthase	tRNA queuosine(34) biosynthetic process	NA	NA
P0AF03	Molybdopterin adenylyltransferase	Mo-molybdopterin cofactor biosynthetic process; molybdopterin cofactor biosynthetic process	cytosol	NA
P17888	Replication restart protein PriA	DNA replication; DNA-templated DNA replication; DNA replication, synthesis of primer; DNA replication initiation; plasmid maintenance; double-strand break repair; DNA recombination; response to gamma radiation; replication fork processing; response to antibiotic	primosome complex; DnaB-DnaC-DnaT-PriA-PriB complex; DnaB-DnaC-DnaT-PriA-PriC complex	NA
P06966	HTH-type transcriptional regulator DicA	DNA-templated transcription; cell division	NA	NA
P60869	Putative transport protein YbjL	potassium ion transport; transmembrane transport; monoatomic cation transmembrane transport	plasma membrane; membrane	Repeat; Transmembrane; Transmembrane helix
P62517	Glucans biosynthesis glucosyltransferase H	regulation of cell size; glucan biosynthetic process; osmoregulated periplasmic glucan biosynthetic process	plasma membrane; membrane	Transmembrane; Transmembrane helix
P51981	L-Ala-D/L-Glu epimerase	peptide metabolic process; amino acid catabolic process; peptidoglycan turnover; cell wall organization	NA	NA
P45527	Ubiquinone biosynthesis protein UbiU	ubiquinone biosynthetic process	NA	NA
P27243	O-antigen ligase	lipopolysaccharide biosynthetic process; lipopolysaccharide core region biosynthetic process	plasma membrane; membrane	Transmembrane; Transmembrane helix
P18392	Sensor protein RstB	phosphorelay signal transduction system; signal transduction	plasma membrane; membrane	Transmembrane; Transmembrane helix
P64606	Intermembrane phospholipid transport system permease protein MlaE	phospholipid transport; intermembrane phospholipid transfer	plasma membrane; membrane; ATP-binding cassette (ABC) transporter complex; phospholipid-translocating ATPase complex	Transmembrane; Transmembrane helix
P23367	DNA mismatch repair protein MutL	regulation of DNA recombination; DNA metabolic process; DNA repair; mismatch repair; DNA damage response; mismatch repair involved in maintenance of fidelity involved in DNA-dependent DNA replication	single-stranded DNA-dependent ATP-dependent DNA helicase complex; mismatch repair complex	NA
P37636	Multidrug resistance protein MdtE	response to toxic substance; bile acid and bile salt transport; xenobiotic transport; response to antibiotic; transmembrane transport	plasma membrane; membrane	Coiled coil; Signal
P0ADR6	Ribosomal RNA large subunit methyltransferase M	rRNA processing; rRNA methylation; methylation	cytoplasm	NA
P0AB83	Endonuclease III	DNA repair; base-excision repair; base-excision repair, AP site formation; DNA damage response; cellular response to UV; base-excision repair, AP site formation via deaminated base removal	NA	NA
P05719	Type I restriction enzyme EcoKI specificity subunit	DNA restriction-modification system	type I site-specific deoxyribonuclease complex	NA
P76569	Uncharacterized protein YfgD	NA	NA	NA
P25666	Protein HtrL	NA	NA	NA
P0AFW2	Ribosome modulation factor	regulation of translation; dormancy process; negative regulation of translation in response to stress; cellular response to stress	cytoplasm	NA
P0AFJ7	Low-affinity inorganic phosphate transporter PitA	monoatomic ion transport; phosphate ion transport; zinc ion transport; magnesium ion homeostasis; tellurite transport; phosphate ion transmembrane transport; zinc ion transmembrane transport; arsenate ion transmembrane transport; proton transmembrane transport	plasma membrane; membrane	Transmembrane; Transmembrane helix
P33913	Uncharacterized protein YejA	oligopeptide transport; peptide transport; oligopeptide transmembrane transport; microcin transport; transmembrane transport	membrane; outer membrane-bounded periplasmic space; ATP-binding cassette (ABC) transporter complex; ATP-binding cassette (ABC) transporter complex, substrate-binding subunit-containing	Signal
P37326	Prophage integrase IntS	DNA recombination; DNA integration; provirus excision; viral genome integration into host DNA; symbiont entry into host cell; establishment of integrated proviral latency	NA	NA
P56258	TDP-N-acetylfucosamine:lipid II N-acetylfucosaminyltransferase	enterobacterial common antigen biosynthetic process	plasma membrane; membrane	NA
P37665	Probable lipoprotein YiaD	bacterial-type flagellum-dependent cell motility	plasma membrane; cell outer membrane; membrane; outer membrane; bacterial-type flagellum stator complex	Signal; Transmembrane; Transmembrane helix
P00370	NADP-specific glutamate dehydrogenase	amino acid metabolic process; glutamate metabolic process; glutamate biosynthetic process	cytoplasm; cytosol; glutamate dehydrogenase complex	NA
P20966	PTS system fructose-specific EIIB'BC component	phosphoenolpyruvate-dependent sugar phosphotransferase system; proton transmembrane transport; fructose import across plasma membrane	plasma membrane; membrane; transmembrane transporter complex	Repeat; Transmembrane; Transmembrane helix
P33594	Nickel import ATP-binding protein NikE	monoatomic ion transport; DNA damage response; nickel cation transport; peptidoglycan-associated peptide transport; transmembrane transport; nickel cation import across plasma membrane	plasma membrane; membrane; ATP-binding cassette (ABC) transporter complex, substrate-binding subunit-containing	NA
P0AF43	Putative inorganic phosphate export protein YjbB	phosphate ion transport; phosphate ion transmembrane transport; sodium ion transmembrane transport; sodium-dependent phosphate transport	plasma membrane; membrane	Transmembrane; Transmembrane helix
P26648	Cell division protein FtsP	response to stress; response to oxidative stress; response to ionizing radiation; FtsZ-dependent cytokinesis; cell division	outer membrane-bounded periplasmic space; cell division site; periplasmic space	Signal
P69506	Iron-sulfur cluster repair protein YtfE	response to oxidative stress; protein repair; response to nitrosative stress	cytoplasm; cytosol	NA
P68644	Protein FixC	carnitine metabolic process	NA	NA
P10903	Nitrate/nitrite antiporter NarK	nitrate transmembrane transport; nitrite transport; nitrate assimilation; nitrate catabolic process; transmembrane transport	plasma membrane; membrane	Transmembrane; Transmembrane helix
P69380	Cation-efflux pump FieF	monoatomic ion transport; monoatomic cation transport; iron ion transport; zinc ion transport; intracellular iron ion homeostasis; intracellular zinc ion homeostasis; iron ion transmembrane transport; transmembrane transport; cadmium ion transmembrane transport; zinc ion transmembrane transport	plasma membrane; membrane	Transmembrane; Transmembrane helix
P0A7T7	Small ribosomal subunit protein bS18	cytoplasmic translation; translation	cytoplasm; cytosol; ribosome; cytosolic small ribosomal subunit; ribonucleoprotein complex	NA
P0ADV5	Luciferase-like monooxygenase	NA	NA	NA
P0AFH2	Oligopeptide transport system permease protein OppB	protein transport; peptide transport; peptidoglycan-associated peptide transport; transmembrane transport; oligopeptide import across plasma membrane; tripeptide import across plasma membrane	plasma membrane; membrane; ATP-binding cassette (ABC) transporter complex, substrate-binding subunit-containing	Transmembrane; Transmembrane helix
P64604	Intermembrane phospholipid transport system binding protein MlaD	phospholipid transport; intermembrane phospholipid transfer	plasma membrane; membrane; phospholipid-translocating ATPase complex	Signal-anchor; Transmembrane; Transmembrane helix
P0AEN1	NAD(P)H-flavin reductase	monoatomic ion transport; iron ion transport; response to oxidative stress; protein repair	cytosol	NA
P08390	USG-1 protein	amino acid biosynthetic process	cytosol	NA
P0A8K1	Phosphatidylserine decarboxylase proenzyme	lipid metabolic process; phosphatidylethanolamine biosynthetic process; phospholipid biosynthetic process; protein autoprocessing; zymogen activation	plasma membrane; membrane	NA
P64624	Uncharacterized protein YheO	NA	NA	NA
P52129	mRNA endoribonuclease toxin LS	regulation of DNA-templated transcription; mRNA catabolic process; regulation of growth; single-species biofilm formation; defense response to virus	cytoplasm; toxin-antitoxin complex	NA
P21156	Sulfate adenylyltransferase subunit 2	sulfate assimilation; sulfur compound metabolic process; response to oxidative stress; cellular response to oxidative stress; hydrogen sulfide biosynthetic process	sulfate adenylyltransferase complex (ATP)	NA
P27240	Lipopolysaccharide core heptose(II) kinase WaaY	lipopolysaccharide biosynthetic process; lipopolysaccharide core region biosynthetic process; carbohydrate phosphorylation	plasma membrane	NA
P07117	Sodium/proline symporter	monoatomic ion transport; sodium ion transport; amino acid transport; proline transport; short-chain fatty acid transport; proline transmembrane transport; transmembrane transport; carboxylic acid transmembrane transport	plasma membrane; membrane	Transmembrane; Transmembrane helix
P37597	Purine nucleoside transporter	purine nucleoside transmembrane transport; transmembrane transport; xenobiotic detoxification by transmembrane export across the plasma membrane	plasma membrane; membrane	Transmembrane; Transmembrane helix
P15078	Peptide transporter CstA	plasma membrane pyruvate transport; cellular response to starvation; protein transport; peptide transport; cellular response to nutrient levels	plasma membrane; membrane	Transmembrane; Transmembrane helix
P0ABD8	Biotin carboxyl carrier protein of acetyl-CoA carboxylase	lipid metabolic process; fatty acid metabolic process; fatty acid biosynthetic process; malonyl-CoA biosynthetic process	cytoplasm; cytosol; acetyl-CoA carboxylase complex	NA
P05852	tRNA N6-adenosine threonylcarbamoyltransferase	tRNA threonylcarbamoyladenosine modification; tRNA modification; tRNA processing; tRNA threonylcarbamoyladenosine metabolic process; maintenance of translational fidelity	EKC/KEOPS complex; cytoplasm; cytosol	NA
P05523	Formamidopyrimidine-DNA glycosylase	DNA repair; base-excision repair; DNA damage response	cytoplasm	Zinc-finger
P0AA16	DNA-binding dual transcriptional regulator OmpR	phosphorelay signal transduction system; regulation of DNA-templated transcription; positive regulation of DNA-templated transcription	cytoplasm; cytosol; protein-DNA complex	NA
P0A8H6	Der GTPase-activating protein YihI	ribosome biogenesis; negative regulation of ribosome biogenesis	cytosol	NA
P0A879	Tryptophan synthase beta chain	L-tryptophan biosynthetic process; L-tryptophan metabolic process; amino acid biosynthetic process; aromatic amino acid family biosynthetic process	cytoplasm; cytosol	NA
P21338	Ribonuclease I	RNA catabolic process	cytoplasm; outer membrane-bounded periplasmic space; periplasmic space	Signal
P68206	UPF0337 protein YjbJ	NA	NA	NA
P77596	D-xylonate dehydratase YagF	aldonic acid catabolic process	cytosol	NA
P0AB52	Protein YchN	NA	NA	NA

## Sheet: ColiK12_FF_Unique
Accession	Description	Biological Process	Cellular Component	Domain
P06971	Ferrichrome outer membrane transporter/phage receptor	monoatomic ion transport; iron ion transport; intracellular iron ion homeostasis; siderophore transport; siderophore-iron import into cell; siderophore transmembrane transport	cell outer membrane; membrane; transmembrane transporter complex	Signal; TonB box; Transmembrane; Transmembrane beta strand
P76008	Murein tetrapeptide carboxypeptidase	proteolysis; regulation of cell shape; peptidoglycan biosynthetic process; peptidoglycan turnover; cell wall organization	cytoplasm; cytosol	NA
P25535	2-octaprenylphenol hydroxylase	ubiquinone biosynthetic process	cytoplasm; ubiquinone biosynthesis complex	NA
P12295	Uracil-DNA glycosylase	DNA repair; base-excision repair; DNA damage response; base-excision repair, AP site formation via deaminated base removal	cytoplasm	NA
P0AGG2	Acyl-CoA thioesterase 2	lipid metabolic process; acyl-CoA metabolic process; fatty acid catabolic process	cytosol	NA
P0ABS5	DNA primase	DNA replication; DNA replication, synthesis of primer; replication fork processing	DNA-directed RNA polymerase complex; cytoplasm; replisome; primosome complex; DnaB-DnaG complex	Zinc-finger
P16384	tRNA dimethylallyltransferase	tRNA modification; tRNA processing; cellular response to heat; regulation of cytoplasmic translation in response to stress	NA	NA
P0AF26	Nitrate reductase molybdenum cofactor assembly chaperone NarJ	nitrate assimilation; chaperone-mediated protein complex assembly	cytoplasm	NA
P0A6N4	Elongation factor P	translational elongation; peptide biosynthetic process; rescue of stalled ribosome; negative regulation of translational frameshifting	cytoplasm; cytosol	NA
P0AGB0	Phosphoserine phosphatase	L-serine biosynthetic process; amino acid biosynthetic process	cytoplasm	NA
P67826	PF03932 family protein CutC	NA	NA	NA
P77148	Uncharacterized protein YdhS	NA	NA	NA
P67095	Phosphodiesterase YfcE	NA	NA	NA
P43533	Flagella synthesis protein FlgN	bacterial-type flagellum assembly; bacterial-type flagellum organization	cytoplasm	NA
P76143	3-hydroxy-5-phosphonooxypentane-2,4-dione thiolase	NA	NA	NA
P0A8S1	HTH-type transcriptional regulator ArgP	regulation of DNA-templated transcription; negative regulation of DNA-templated DNA replication initiation; negative regulation of DNA-templated transcription; positive regulation of DNA-templated transcription	NA	NA
P32125	Molybdopterin-guanine dinucleotide biosynthesis adapter protein	Mo-molybdopterin cofactor biosynthetic process	NA	NA
P18133	Nicotinate phosphoribosyltransferase	response to heat; NAD+ biosynthetic process; pyridine nucleotide biosynthetic process; NAD+ biosynthetic process via the salvage pathway	cytosol	NA
P0ABZ1	Flagellar motor switch protein FliG	chemotaxis; bacterial-type flagellum assembly; bacterial-type flagellum-dependent cell motility; bacterial-type flagellum-dependent swimming motility; archaeal or bacterial-type flagellum-dependent cell motility	plasma membrane; bacterial-type flagellum; bacterial-type flagellum basal body; bacterial-type flagellum basal body, C ring; membrane; bacterial-type flagellum rotor complex	NA
P24178	Protein YffB	NA	NA	NA
P0A8X2	Protein YceI	NA	NA	NA
P0ACL9	Pyruvate dehydrogenase complex repressor	regulation of DNA-templated transcription; negative regulation of DNA-templated transcription; positive regulation of DNA-templated transcription	NA	NA
P17444	Oxygen-dependent choline dehydrogenase	response to osmotic stress; glycine betaine biosynthetic process from choline	plasma membrane; membrane	NA
P37659	Cellulose biosynthesis protein BcsG	cellulose biosynthetic process	plasma membrane; membrane	Transmembrane; Transmembrane helix
P13669	Mannosyl-D-glycerate transport/metabolism system repressor MngR	regulation of DNA-templated transcription; response to heat; negative regulation of DNA-templated transcription	NA	NA
P0A9I8	Nitrite reductase (NADH) small subunit	nitrate assimilation	cytoplasm; nitrite reductase complex [NAD(P)H]	NA
P76256	tRNA threonylcarbamoyladenosine biosynthesis protein TsaB	tRNA threonylcarbamoyladenosine modification; tRNA processing; maintenance of translational fidelity	EKC/KEOPS complex; cytoplasm; cytosol	NA
P77376	Uncharacterized oxidoreductase YdgJ	antibiotic biosynthetic process	cytosol	NA
P0A9W0	HTH-type transcriptional regulator UlaR	DNA-templated transcription; regulation of DNA-templated transcription; negative regulation of DNA-templated transcription	cytoplasm	NA
P77258	N-ethylmaleimide reductase	xenobiotic metabolic process; nitroglycerin metabolic process; 2,4,6-trinitrotoluene catabolic process	cytosol	NA
P25519	GTPase HflX	response to heat; ribosome disassembly; rescue of stalled ribosome	cytoplasm; cytosol	Coiled coil
P09099	Xylulose kinase	carbohydrate metabolic process; xylulose metabolic process; xylulose catabolic process; D-xylose metabolic process; D-xylose catabolic process; carbohydrate phosphorylation	NA	NA
P39377	Isoaspartyl dipeptidase	proteolysis	cytoplasm; cytosol	NA
P33368	Uncharacterized oxidoreductase YohF	lipid metabolic process; monocarboxylic acid metabolic process	NA	NA
P00944	Xylose isomerase	carbohydrate metabolic process; D-xylose metabolic process; D-xylose catabolic process	cytoplasm	NA
P77689	Iron-sulfur cluster assembly protein SufD	response to oxidative stress; iron-sulfur cluster assembly	iron-sulfur cluster assembly complex	NA
P32177	Sulfur carrier protein FdhD	Mo-molybdopterin cofactor biosynthetic process	cytoplasm; cytosol	NA
P39280	L-lysine 2,3-aminomutase	post-translational protein modification	NA	NA
P33919	Putative DNA repair helicase RadD	DNA repair; DNA damage tolerance; double-strand break repair; translation; DNA damage response; response to xenobiotic stimulus; response to ionizing radiation; cell division	cytosol	NA
P77774	Outer membrane protein assembly factor BamB	Gram-negative-bacterium-type cell outer membrane assembly; protein insertion into membrane	cell outer membrane; membrane; Bam protein complex	Signal
P39342	Uncharacterized protein YjgR	NA	NA	NA
P20099	Biotin sulfoxide reductase	anaerobic respiration	outer membrane-bounded periplasmic space	NA
P0A8N7	Elongation factor P--(R)-beta-lysine ligase	tRNA aminoacylation for protein translation; lysyl-tRNA aminoacylation; post-translational protein modification; cellular response to acidic pH	cytoplasm; cytosol	NA
P77364	Glycerate 3-kinase	glyoxylate catabolic process; organic acid phosphorylation; glycolate catabolic process; carboxylic acid catabolic process	NA	NA
P36999	23S rRNA (guanine(745)-N(1))-methyltransferase	rRNA processing; methylation; rRNA base methylation	NA	NA
P13458	Nuclease SbcCD subunit C	DNA replication; DNA replication termination; DNA repair; double-strand break repair; DNA recombination	DNA repair complex	Coiled coil
P0A761	Putative N-acetylmannosamine-6-phosphate 2-epimerase	carbohydrate metabolic process; N-acetylmannosamine metabolic process; N-acetylmannosamine catabolic process; N-acetylneuraminate catabolic process	cytosol	NA
P12008	Chorismate synthase	amino acid biosynthetic process; aromatic amino acid family biosynthetic process; chorismate biosynthetic process	cytosol	NA
P76010	Flagellar brake protein YcgR	regulation of bacterial-type flagellum-dependent cell motility by regulation of motor speed; bacterial-type flagellum-dependent cell motility; negative regulation of bacterial-type flagellum-dependent cell motility	bacterial-type flagellum; bacterial-type flagellum basal body	NA
P46859	Thermoresistant gluconokinase	carbohydrate metabolic process	cytoplasm	NA
P31678	Trehalose-6-phosphate phosphatase	trehalose biosynthetic process; response to osmotic stress; cellular response to cold	NA	NA
P0ACW6	Uncharacterized protein YdcH	NA	NA	NA
P46144	Uncharacterized protein YedJ	NA	NA	NA
P0AD44	Uncharacterized protein YfhG	regulation of phosphorelay signal transduction system	outer membrane-bounded periplasmic space	Coiled coil; Signal
P0AB85	FAD:protein FMN transferase	NA	NA	NA
P00968	Carbamoyl phosphate synthase large chain	pyrimidine nucleotide biosynthetic process; L-arginine biosynthetic process; glutamine metabolic process; amino acid biosynthetic process; glutamine family amino acid metabolic process; pyrimidine nucleobase biosynthetic process; 'de novo' UMP biosynthetic process	cytoplasm; cytosol; carbamoyl-phosphate synthase complex	Repeat
P0ADV1	Lipopolysaccharide export system protein LptA	lipopolysaccharide transport; Gram-negative-bacterium-type cell outer membrane assembly; glycolipid transport	cell outer membrane; outer membrane-bounded periplasmic space; periplasmic space; transporter complex	Signal
P37197	Cytochrome c peroxidase Ccp	anaerobic electron transport chain; response to hydrogen peroxide; hydrogen peroxide metabolic process; cellular oxidant detoxification	plasma membrane; membrane	Transmembrane; Transmembrane helix
P76502	Phosphohistidine phosphatase SixA	protein modification process; regulation of phosphorelay signal transduction system	cytoplasm	NA
P07330	Protein-glutamate methylesterase/protein-glutamine glutaminase	phosphorelay signal transduction system; protein demethylation; chemotaxis; signal transduction; protein deamination	cytoplasm; cytosol; plasma membrane	NA
P0A6J1	Adenylyl-sulfate kinase	sulfate assimilation; sulfate assimilation via adenylyl sulfate reduction; sulfate assimilation, phosphoadenylyl sulfate reduction by phosphoadenylyl-sulfate reductase (thioredoxin); hydrogen sulfide biosynthetic process	cytoplasm	NA
P09148	Galactose-1-phosphate uridylyltransferase	galactose metabolic process; phosphate-containing compound metabolic process; organophosphate metabolic process; galactose catabolic process via UDP-galactose, Leloir pathway; carbohydrate phosphorylation; carbohydrate derivative metabolic process	cytoplasm; cytosol	NA
P77554	Uncharacterized protein YahJ	NA	NA	NA
P16525	DNA replication terminus site-binding protein	DNA replication; DNA replication termination; replication fork arrest involved in DNA replication termination	cytoplasm	NA
P76491	5'-deoxynucleotidase YfbR	dUMP biosynthetic process; pyrimidine deoxyribonucleotide salvage	cytoplasm	NA
P77748	D-2-hydroxyglutarate dehydrogenase	lactate catabolic process	NA	NA
P76406	Uncharacterized protein YegR	NA	NA	NA
P04993	RecBCD enzyme subunit RecD	double-strand break repair via homologous recombination; recombinational repair; DNA repair; double-strand break repair; DNA recombination; DNA damage response	exodeoxyribonuclease V complex	NA
P76316	D-cysteine desulfhydrase	sulfur compound metabolic process; sulfur utilization; cellular response to sulfur starvation; D-cysteine catabolic process; D-amino acid metabolic process	cytosol	NA

## Sheet: KC32_Lyo_Unique
Accession	Description	Biological Process	Cellular Component	Domain
A0A0H3GX68	Aldo/keto reductase	NA	NA	NA
A0A0H3GXL3	Tetrapyrrole methylase domain-containing protein	cobalamin biosynthetic process; methylation	NA	NA
A0A0H3GPW6	Medium/long-chain acyl-CoA thioesterase YigI	NA	NA	NA
A0A0H3GKD6	SAM-dependent methyltransferase	rRNA base methylation	NA	NA
A0A0H3GMM7	Plasmid partition ParA protein	NA	NA	NA
A0A0H3GX19	Outer membrane protein assembly factor BamE	Gram-negative-bacterium-type cell outer membrane assembly; protein insertion into membrane	Bam protein complex	Signal
A0A0H3GVU7	Transmembrane protein Wzc	NA	NA	NA
A0A0H3GIR4	Replicative helicase loader DnaC	DNA replication, synthesis of primer	primosome complex	NA
A0A0H3H025	Protein-export protein SecB	protein folding; protein transport; protein tetramerization	cytoplasm	NA
A0A0H3GWA1	Malate dehydrogenase	tricarboxylic acid cycle; malate metabolic process	cytoplasm	NA
A0A0H3GK13	Deoxyribodipyrimidine photo-lyase	photoreactive repair; response to light stimulus	NA	NA
A0A0H3GVQ2	NADH-quinone oxidoreductase subunit H	aerobic respiration	plasma membrane	NA
A0A0H3H4V7	Membrane protein insertase YidC	protein transport; protein insertion into membrane	plasma membrane	NA
A0A0H3GUY2	Protein TonB	protein transport; siderophore transport; transmembrane transport	outer membrane-bounded periplasmic space; plasma membrane protein complex	Repeat; Transmembrane; Transmembrane helix
A0A0H3GQC3	Molybdopterin molybdenumtransferase	Mo-molybdopterin cofactor biosynthetic process	cytosol	NA
A0A0H3H4G5	Serine acetyltransferase	cysteine biosynthetic process from serine	cytoplasm	Repeat
A0A0H3GV70	DNA-damage-inducible protein D	NA	NA	NA
A0A0H3GVR2	Nicotinate-nucleotide--dimethylbenzimidazole phosphoribosyltransferase	NA	NA	NA
A0A0H3GLQ1	YeaC family protein	NA	NA	NA
A0A0H3GUK3	Formate acetyltransferase 3	NA	NA	NA
A0A0H3GYT0	S-transferase domain-containing protein	NA	NA	NA
A0A0H3GTS2	2-component transcriptional regulator	phosphorelay signal transduction system; regulation of DNA-templated transcription	NA	NA
A0A0H3GUH5	Glutamine transport system permease protein GlnP	amino acid transport	ATP-binding cassette (ABC) transporter complex	NA
A0A0H3H413	HAD-superfamily hydrolase	DNA repair	cytosol	NA
A0A0H3GPU3	Glucose-1-phosphate thymidylyltransferase	NA	NA	NA
A0A0H3GQ66	Enzyme	NA	NA	NA
A0A0H3GSU8	NAD(P) transhydrogenase subunit alpha	NADPH regeneration	plasma membrane	Transmembrane
A0A0H3GSQ9	N-succinylarginine dihydrolase	NA	NA	NA
A0A0H3GSW4	Potassium efflux protein KefA	intracellular water homeostasis	plasma membrane	Coiled coil; Signal; Transmembrane
A0A0H3GUB3	Protein YchN	NA	NA	NA
A0A0H3GU13	TetR family transcriptional regulator	NA	NA	NA
A0A0H3GMW3	Zinc metalloprotease	proteolysis	plasma membrane	Repeat
A0A0H3GUS3	Glutaredoxin 1	deoxyribonucleotide biosynthetic process; cellular response to oxidative stress; cell redox homeostasis	cytoplasm	Redox-active center
A0A0H3GID5	Transmembrane protein, transport	lipopolysaccharide transport; transmembrane transport	ATP-binding cassette (ABC) transporter complex	Transmembrane
A0A0H3GX39	Bifunctional protein Aas	fatty acid metabolic process; phospholipid biosynthetic process	plasma membrane	NA
A0A0H3GXB4	GNAT family acetyltransferase	NA	NA	NA
A0A0H3GUR7	Heptosyl transferase	lipopolysaccharide core region biosynthetic process	cytosol	NA
A0A0H3GRW5	Iron-regulated membrane protein	NA	NA	NA
A0A0H3GJN5	Phenylalanine-specific permease	amino acid transport; transmembrane transport	plasma membrane	Transmembrane
A0A0H3GUH6	Flavodoxin	NA	NA	NA
A0A0H3GQT3	Transport protein	potassium ion transport	plasma membrane	Repeat; Transmembrane
A0A0H3H420	Ferrous iron transport protein B	NA	NA	NA
A0A0H3GSA5	NAD(P) transhydrogenase subunit beta	NA	NA	NA
A0A0H3GKV4	23S rRNA (uracil(747)-C(5))-methyltransferase RlmC	rRNA base methylation	NA	NA
A0A0H3GTN0	Ion-translocating oxidoreductase complex subunit C	electron transport chain	plasma membrane; membrane	Coiled coil; Repeat
A0A0H3GPJ7	Protein adenylyltransferase SelO	NA	NA	NA
A0A0H3GQT0	Macrodomain Ter protein	regulation of DNA-templated transcription; cell division	cytoplasm	NA
A0A0H3GI29	Dihydrofolate reductase	one-carbon metabolic process; dihydrofolate metabolic process; tetrahydrofolate biosynthetic process; folic acid metabolic process	cytosol	NA
A0A0H3GQZ4	YcaO domain-containing protein	NA	NA	NA
A0A0H3GMC2	Chromosome segregation and condensation protein MukF	DNA replication; chromosome segregation; chromosome condensation; cell division	cytoplasm; nucleoid	NA
A0A0H3GU09	Glyoxalase I, nickel isomerase	NA	NA	NA
A0A0H3GRT1	Metal-dependent phosphohydrolase with HD subdomain	dGTP catabolic process	NA	NA
A0A0H3GZ82	Ribosomal RNA small subunit methyltransferase B	regulation of DNA-templated transcription; rRNA base methylation	cytosol	NA
A0A0H3GXK7	Cobyric acid synthase	cobalamin biosynthetic process	NA	NA
A0A0H3H2B7	Phosphoenolpyruvate-dependent phosphotransferase system	phosphoenolpyruvate-dependent sugar phosphotransferase system	cytoplasm	NA
A0A0H3GPZ0	SpoVR family protein	NA	NA	NA
A0A0H3GLR6	ATP-dependent dethiobiotin synthetase BioD	biotin biosynthetic process	cytosol	NA
A0A0H3GSN9	LacI family sugar-binding transcriptional regulator	NA	NA	NA
A0A0H3GVJ8	TetR/AcrR-family trancriptional regulatory protein	NA	NA	NA
A0A0H3GIN7	YaeQ family protein	NA	NA	NA
A0A0H3H3Z1	Acetylornithine/succinyldiaminopimelate aminotransferase	NA	NA	NA
A0A0H3GQP1	Condesin subunit F	NA	NA	NA
A0A0H3GQ78	N-acetyl glucosamine specific PTS system components IIABC	phosphoenolpyruvate-dependent sugar phosphotransferase system; N-acetylglucosamine transport	plasma membrane; organelle inner membrane	Transmembrane; Transmembrane helix
A0A0H3GTS8	3-deoxy-D-manno-octulosonate 8-phosphate phosphatase KdsC	lipopolysaccharide biosynthetic process	NA	NA
A0A0H3GGY9	Cell division protein FtsN	division septum assembly; FtsZ-dependent cytokinesis	plasma membrane; cell division site	Transmembrane; Transmembrane helix
A0A0H3GSK7	Transmembrane protein	NA	NA	NA
A0A0H3GQY7	Sodium/proline symporter	proline transport	plasma membrane	NA
A0A0H3H267	Nicotinate-nucleotide--dimethylbenzimidazole phosphoribosyltransferase	NA	NA	NA
A0A0H3GTI4	6-phospho-beta-glucosidase	carbohydrate catabolic process	cytosol	NA
A0A0H3GHR6	HlyD family secretion protein	NA	NA	NA
A0A0H3H045	Lipid A biosynthesis acyltransferase	lipopolysaccharide biosynthetic process; Kdo2-lipid A biosynthetic process	plasma membrane; Gram-negative-bacterium-type cell wall	Transmembrane; Transmembrane helix
A0A0H3GUD7	Cell division protein FtsX	cell division	plasma membrane; cell division site	Transmembrane
A0A0H3GPX8	Probable protein kinase UbiB	ubiquinone biosynthetic process; regulation of ubiquinone biosynthetic process	plasma membrane	NA
A0A0H3GR16	Multidrug transporter membrane component/ATP-binding component	peptide transport	plasma membrane	Transmembrane
A0A0H3GU62	Oxidase	NA	NA	NA
A0A0H3H009	Uncharacterized protein YebO	NA	NA	NA
A0A0H3GWX1	Phospho-2-dehydro-3-deoxyheptonate aldolase	amino acid biosynthetic process; aromatic amino acid family biosynthetic process; chorismate biosynthetic process	cytoplasm	NA
A0A0H3GT83	Oxidoreductase alpha	cellular respiration	membrane; oxidoreductase complex	NA
A0A0H3GRB7	Phosphofructokinase	NA	NA	NA
A0A0H3H2C2	Lipoprotein YgdI/YgdR-like SH3-like domain-containing protein	NA	NA	NA
A0A0H3GPH2	Low affinity potassium transport system protein Kup	NA	NA	NA
A0A0H3GGU7	Maltose/maltodextrin transport system permease protein	maltodextrin transmembrane transport	maltose transport complex	NA
A0A0H3GRY3	Copper resistance protein C	copper ion transport; response to copper ion	plasma membrane; periplasmic space	Signal
A0A0H3GJJ5	Transcriptional activator of cad operon	phosphorelay signal transduction system; regulation of DNA-templated transcription	membrane	Transmembrane; Transmembrane helix
A0A0H3GYG2	Pimeloyl-[acyl-carrier protein] methyl ester esterase	biotin biosynthetic process	cytoplasm	NA
A0A0H3GPN7	Sensor protein	NA	NA	NA
A0A0H3GL88	Trifunctional transcriptional regulator/proline dehydrogenase/pyrroline-5-carboxylate dehydrogenase	L-proline catabolic process to L-glutamate	cytoplasmic side of plasma membrane	NA
A0A0H3GPC8	3-oxoadipate enol-lactonase II	beta-ketoadipate pathway	NA	NA
A0A0H3GTK1	Exodeoxyribonuclease 7 large subunit	DNA catabolic process	cytoplasm; exodeoxyribonuclease VII complex	NA
A0A0H3GZF6	33 kDa chaperonin	protein refolding	cytoplasm	NA
A0A0H3GPG5	NAGC-like transcriptional regulator	DNA-templated transcription; regulation of DNA-templated transcription	NA	NA
A0A0H3GQI4	Oxygen-insensitive NADPH nitroreductase	NA	NA	NA
A0A0H3GJH7	Poly(A) polymerase I	mRNA processing; polyadenylation-dependent RNA catabolic process	NA	NA
A0A0H3GHQ1	Proton/glutamate-aspartate symporter	dicarboxylic acid transport	plasma membrane	NA
A0A0H3GYK1	Glutathione-like synthetase	NA	NA	NA
A0A0H3GKE3	Diaminopimelate epimerase	lysine biosynthetic process via diaminopimelate	cytosol	NA
A0A0H3GUR8	GAF domain-containing protein	NA	NA	NA
A0A0H3GTG8	Receptor	NA	NA	NA
A0A0H3GHQ0	Sensor protein	NA	NA	NA
A0A0H3GGR8	Acyltransferase	NA	NA	NA
A0A0H3GTY2	DNA polymerase III subunit delta	DNA-templated DNA replication	DNA polymerase III complex	NA
A0A0H3GQ62	Holliday junction branch migration complex subunit RuvA	DNA repair; DNA recombination; SOS response	cytoplasm; Holliday junction helicase complex; Holliday junction resolvase complex	NA
A0A0H3GLD5	HTH tetR-type domain-containing protein	NA	NA	NA
A0A0H3H223	6-carboxy-5,6,7,8-tetrahydropterin synthase	tRNA queuosine(34) biosynthetic process	NA	NA
A0A0H3GV05	Lipid transporter ATP-binding/permease protein	NA	NA	NA
A0A0H3H3Y0	Regulator	NA	NA	NA

## Sheet: KC32_FF_Unique
Accession	Description	Biological Process	Cellular Component	Domain
A0A0H3GNX2	Anti-adapter protein IraP	cellular response to starvation	cytoplasm	NA
A0A0H3GQQ3	Electron transport complex protein RnfC	NA	NA	NA
A0A0H3GQX6	5-dehydro-2-deoxygluconokinase	NA	NA	NA
A0A0H3GWW8	Flap endonuclease Xni	DNA replication, Okazaki fragment processing	NA	NA
A0A0H3GK68	Molybdate transport system ATP-binding component	NA	NA	NA
A0A0H3GKU1	Homoserine O-succinyltransferase	L-methionine biosynthetic process from homoserine via O-succinyl-L-homoserine and cystathionine	cytoplasm	NA
A0A0H3GW29	Periplasmic protein	NA	NA	NA
A0A0H3GP19	Regulator	NA	NA	NA
A0A0H3GW85	Holo-[acyl-carrier-protein] synthase	fatty acid biosynthetic process	cytoplasm	NA
A0A0H3GTH6	DUF2526 family protein	NA	NA	NA
A0A0H3GTI1	Arsenate reductase	NA	NA	NA
A0A0H3GNN5	Lipoprotein involved with copper homeostasis and adhesion	NA	NA	NA
A0A0H3GPR7	2,3-dihydro-2,3-dihydroxybenzoate dehydrogenase	siderophore biosynthetic process	NA	NA
A0A0H3GSX7	Methylated-DNA--protein-cysteine methyltransferase	DNA alkylation repair; methylation	cytoplasm	NA
A0A0H3GWR3	Site-specific DNA-methyltransferase (adenine-specific)	DNA replication; mismatch repair; DNA restriction-modification system; methylation	NA	NA
A0A0H3GNY1	Heat shock protein hslJ	NA	NA	NA
A0A0H3GS43	UDP-3-O-(3-hydroxymyristoyl)glucosamine N-acyltransferase	lipid A biosynthetic process	membrane	Repeat
A0A0H3GPL4	ATP-binding protein of oligopeptide ABC transport system	peptide transport; transmembrane transport	NA	NA
A0A0H3GZF8	Outer membrane lipoprotein	NA	NA	NA
A0A0H3GV12	Cytosine-specific methyltransferase	DNA restriction-modification system; methylation; negative regulation of gene expression via chromosomal CpG island methylation	NA	NA
A0A0H3GGD7	ZinT domain-containing protein	NA	NA	NA
A0A0H3GVH9	VOC family protein	NA	NA	NA
A0A0H3H4T0	DNA-binding transcriptional regulator DsdC	DNA-templated transcription	NA	NA
A0A0H3GYH9	Glycogen debranching enzyme	glycogen catabolic process	NA	NA
A0A0H3GWI5	Glutamate synthase subunit small chain	small molecule metabolic process	NA	NA
A0A0H3GQG9	L-lysine 2,3-aminomutase	NA	NA	NA
A0A0H3GH87	N-acetylmuramoyl-L-alanine amidase	peptidoglycan catabolic process; cell wall organization	outer membrane-bounded periplasmic space	Signal
A0A0H3GHK8	alcohol dehydrogenase (NADP(+))	NA	NA	NA
A0A0H3GR54	2-hydroxyglutaryl-CoA dehydratase	NA	NA	NA
A0A0H3GVU1	DNA-binding transcriptional activator EvgA	phosphorelay signal transduction system; regulation of DNA-templated transcription	NA	NA
A0A0H3GUH1	histidine kinase	NA	NA	NA
A0A0H3GZV1	Peptidase	proteolysis	NA	Signal
A0A0H3GLF5	ROK family transcriptional regulator	NA	NA	NA
A0A0H3GRQ9	HTH cro/C1-type domain-containing protein	NA	NA	NA
A0A0H3GR15	Xylose isomerase	NA	NA	NA
A0A0H3GUI1	HTH-type transcriptional repressor PurR	purine nucleotide biosynthetic process; negative regulation of DNA-templated transcription	NA	NA
A0A0H3H5H5	Plasmid F resolvase-like protein	DNA recombination; DNA integration	NA	NA
A0A0H3H133	Amidophosphoribosyltransferase	'de novo' IMP biosynthetic process; purine nucleobase biosynthetic process	NA	NA
A0A0H3GVS1	Histidine/lysine/arginine/ornithine transporter subunit	NA	NA	NA
A0A0H3GQ23	Ribosomal RNA large subunit methyltransferase A	methylation	NA	NA
A0A0H3GTZ1	Glutamate/aspartate periplasmic binding protein	amino acid transport	extracellular region; outer membrane-bounded periplasmic space	Signal
A0A0H3H2A9	RecBCD enzyme subunit RecD	double-strand break repair via homologous recombination	exodeoxyribonuclease V complex	NA
A0A0H3GNZ1	NAD(+)--protein-arginine ADP-ribosyltransferase	NA	NA	NA
A0A0H3GPT7	Undecaprenyl-phosphate alpha-N-acetylglucosaminyl 1-phosphate transferase	O antigen biosynthetic process; enterobacterial common antigen biosynthetic process; cell wall macromolecule biosynthetic process; cell wall organization	plasma membrane; Gram-negative-bacterium-type cell wall	NA
A0A0H3GJW0	Inositol-1-monophosphatase	inositol metabolic process; signal transduction; transcription antitermination	NA	NA
A0A0H3GIE0	Helix-turn-helix protein	carbohydrate derivative metabolic process	NA	NA
A0A0H3GTH9	Hydrolase	acylglycerol catabolic process	membrane	NA
A0A0H3GR10	tRNA 5-carboxymethoxyuridine methyltransferase	tRNA modification; methylation	NA	NA
A0A0H3GMN9	DUF3300 domain-containing protein	NA	NA	NA
A0A0H3GPB2	Transglycosylase SLT domain protein	NA	NA	NA
A0A0H3GWX6	Glutathione hydrolase proenzyme	glutathione biosynthetic process; glutathione catabolic process	NA	Signal
A0A0H3GUW7	Ferritin-like protein	NA	NA	NA
A0A0H3GS86	HD/PDEase domain-containing protein	NA	NA	NA
A0A0H3GWN8	Phenylacetic acid degradation protein, putative transferase	NA	NA	NA
A0A0H3GV93	Periplasmic trehalase	trehalose catabolic process; cellular hyperosmotic response	periplasmic space	Signal
A0A0H3GVA0	Xylanase	xylan catabolic process	NA	NA
A0A0H3GSI6	Precorrin-8X methylmutase	cobalamin biosynthetic process	NA	NA
A0A0H3GS63	Peptide ABC transporter ATP-binding protein	peptide transport	plasma membrane	NA
A0A0H3GHJ5	DNA polymerase III subunit chi	DNA replication; positive regulation of DNA-templated DNA replication initiation	NA	NA
A0A0H3GX35	DUF2002 family protein	NA	NA	NA
A0A0H3H097	Zinc-type alcohol dehydrogenase-like protein	NA	NA	NA
A0A0H3GJP9	tRNA(Ile)-lysidine synthase	tRNA modification	cytoplasm	NA
A0A0H3GPI2	Universal stress protein	NA	NA	NA
A0A0H3GMU8	Aminobenzoyl-glutamate utilization protein	folic acid catabolic process	cytoplasm	NA
A0A0H3GKV0	Putrescine-binding periplasmic protein	polyamine transport	outer membrane-bounded periplasmic space	Signal
A0A0H3GIJ7	Membrane fusion protein family auxiliary transport protein	transmembrane transport	plasma membrane	Transmembrane; Transmembrane helix
A0A0H3H006	Xylose isomerase	NA	NA	NA
A0A0H3GWY2	High-affinity branched-chain amino acid transport ATP-binding protein LivG	L-alanine transport; D-alanine transmembrane transport; L-valine import across plasma membrane; L-isoleucine import across plasma membrane	plasma membrane	NA
A0A0H3GIN5	Dehydrogenase	NA	NA	NA
A0A0H3H4W1	Phosphopantetheinyl transferase	NA	NA	NA
A0A0H3GW84	Glycerol-3-phosphate dehydrogenase	glycerol catabolic process; glycerol-3-phosphate catabolic process	plasma membrane; glycerol-3-phosphate dehydrogenase (FAD) complex	NA
A0A0H3GM14	Peptide ABC transporter ATP-binding protein	transmembrane transport	plasma membrane	NA
A0A0H3GXU8	Glycerol metabolism operon regulatory protein	regulation of DNA-templated transcription	NA	NA
A0A0H3GU60	NAD-dependent aldehyde dehydrogenase	putrescine catabolic process	NA	NA
A0A0H3H4U9	Galactonate utilization transcriptional repressor	NA	NA	NA
A0A0H3GRT2	DNA-binding transcriptional regulator	carbohydrate derivative metabolic process	NA	NA
A0A0H3GKF3	DNA helicase RecQ	DNA replication; DNA repair; DNA recombination; SOS response	cytoplasm; replisome; bacterial nucleoid	NA
A0A0H3GQF9	High-molecular-weight nonribosomal peptide/polyketide synthetase 1 (HMWP1)	fatty acid biosynthetic process; toxin biosynthetic process; DIM/DIP cell wall layer assembly	cytoplasm; plasma membrane	NA
A0A0H3GXZ7	DnaA initiator-associating protein DiaA	DNA replication; carbohydrate derivative metabolic process	NA	NA
A0A0H3GYZ5	Acetolactate synthase isozyme 1 small subunit	isoleucine biosynthetic process; L-valine biosynthetic process	cytosol	NA
A0A0H3GMD5	Peptidase	diaminopimelate biosynthetic process	NA	NA
A0A0H3GVY6	Oxygen-dependent coproporphyrinogen-III oxidase	protoporphyrinogen IX biosynthetic process	cytoplasm	NA
A0A0H3H014	L-seryl-tRNA(Sec) selenium transferase	selenocysteine incorporation; conversion of seryl-tRNAsec to selenocys-tRNAsec	cytoplasm	NA
A0A0H3GUS2	Glucuronic acid transferase	carbohydrate derivative metabolic process	NA	NA
A0A0H3GVN6	cysteine-S-conjugate beta-lyase	methionine biosynthetic process; transsulfuration; L-cysteine catabolic process to pyruvate	cytoplasm	NA
A0A0H3GTP5	Transcriptional regulator	NA	NA	NA
A0A0H3GJ01	Riboflavin biosynthesis protein	FAD biosynthetic process; riboflavin biosynthetic process; FMN biosynthetic process	NA	NA
A0A0H3GM90	Leucine-responsive regulatory protein	regulation of DNA-templated transcription; alanine catabolic process; response to L-leucine	cytosol	NA

## Sheet: KC89_Lyo_Unique
Accession	Description	Biological Process	Cellular Component	Domain
A0A0H3GLD1	Peptidoglycan glycosyltransferase MrdB	regulation of cell shape; peptidoglycan biosynthetic process; cell division; cell wall organization	plasma membrane; cell division site	NA
A0A0H3GSH7	Galactosyl transferase	carbohydrate derivative metabolic process	NA	NA
A0A0H3GQB1	Sel1 repeat family protein	NA	NA	NA
A0A0H3GWW8	Flap endonuclease Xni	DNA replication, Okazaki fragment processing	NA	NA
A0A0H3GXQ9	AKR5C	L-ascorbic acid biosynthetic process	NA	NA
A0A0H3GQB2	Transcriptional regulator MntR	NA	NA	NA
A0A0H3GTG7	ArsC family reductase	NA	NA	NA
A0A0H3GUY2	Protein TonB	protein transport; siderophore transport; transmembrane transport	outer membrane-bounded periplasmic space; plasma membrane protein complex	Repeat; Transmembrane; Transmembrane helix
A0A0H3GVM5	Uncharacterized protein	NA	NA	NA
A0A0H3GMJ0	Lipopolysaccharide export system permease protein LptF	lipopolysaccharide transport; transmembrane transport	ATP-binding cassette (ABC) transporter complex	Transmembrane
A0A0H3GMF5	Autotransporter assembly complex protein TamB	protein secretion	plasma membrane; TAM protein secretion complex	Transmembrane; Transmembrane helix
A0A0H3GXU7	Protease 3	proteolysis	cytoplasm	NA
A0A0H3GRN3	5'-3' exoribonuclease Rnm	rRNA processing	NA	NA
A0A0H3GL27	Redox-sensitive transcriptional activator SoxR	response to oxidative stress	NA	NA
A0A0H3GZG0	Transcription elongation factor GreB	DNA-templated transcription elongation; regulation of DNA-templated transcription elongation	NA	NA
A0A0H3GGH2	Guanosine-5'-triphosphate,3'-diphosphate pyrophosphatase	nucleobase-containing small molecule interconversion; guanosine tetraphosphate biosynthetic process; guanosine pentaphosphate catabolic process; response to starvation	NA	NA
A0A0H3H1S8	SsrA-binding protein	trans-translation	cytosol	NA
A0A0H3GPU3	Glucose-1-phosphate thymidylyltransferase	NA	NA	NA
A0A0H3GU40	Lipoprotein YgdI/YgdR-like SH3-like domain-containing protein	NA	NA	NA
A0A0H3GU55	Aminodeoxychorismate synthase component 2	L-tryptophan biosynthetic process; tetrahydrofolate biosynthetic process; folic acid biosynthetic process	cytosol	Glutamine amidotransferase
A0A0H3GS50	DNA polymerase III subunit alpha	DNA replication	cytoplasm	NA
A0A0H3GQT2	Ribitol kinase	pentose metabolic process	cytoplasm	NA
A0A0H3GT00	Probable malate:quinone oxidoreductase	NA	NA	NA
A0A0H3GKN1	tRNA 2-selenouridine synthase	tRNA wobble uridine modification	NA	NA
A0A0H3GSK4	Proline permease	amino acid transport; transmembrane transport	plasma membrane	Transmembrane
A0A0H3GPX0	Zinc ribbon-containing protein	NA	NA	NA
A0A0H3GKE6	Enzyme	lipopolysaccharide core region biosynthetic process	plasma membrane	Transmembrane
A0A0H3GPX5	Dienelactone hydrolase	NA	NA	NA
A0A0H3GTX1	Peptidoglycan D,D-transpeptidase MrdA	NA	NA	NA
A0A0H3GL09	Formate transporter FocA	NA	NA	NA
A0A0H3GYW9	Lysozyme inhibitor	NA	NA	NA
A0A0H3GXB4	GNAT family acetyltransferase	NA	NA	NA
A0A0H3GN44	Co-chaperone protein DjlA	NA	NA	NA
A0A0H3H031	DNA polymerase III subunit theta	DNA replication	NA	NA
A0A0H3H1B0	Bacterial microcompartment shell protein EutM	NA	NA	NA
A0A0H3GTD1	Biopolymer transport protein ExbD	protein transport; bacteriocin transport	plasma membrane	Signal-anchor
A0A0H3GZT1	Phosphate transporter	phosphate ion transmembrane transport	plasma membrane	NA
A0A0H3GJ51	Pseudouridine synthase	enzyme-directed rRNA pseudouridine synthesis; tRNA processing	NA	NA
A0A0H3GZQ8	Undecaprenyl phosphate-alpha-4-amino-4-deoxy-L-arabinose arabinosyl transferase	protein O-linked glycosylation; lipopolysaccharide biosynthetic process; lipid A biosynthetic process; response to iron(III) ion	plasma membrane	NA
A0A0H3GV42	Isopentenyl-diphosphate Delta-isomerase	isoprenoid biosynthetic process; dimethylallyl diphosphate biosynthetic process	cytoplasm	NA
A0A0H3GRK8	Spermidine/putrescine transport system permease protein PotB	transmembrane transport	plasma membrane	NA
A0A0H3H378	Bifunctional glutamine synthetase adenylyltransferase/adenylyl-removing enzyme	NA	NA	NA
A0A0H3GQQ5	Polyamine export protein	NA	NA	NA
A0A0H3H420	Ferrous iron transport protein B	NA	NA	NA
A0A0H3H4L2	Glycerol uptake facilitator protein	NA	NA	NA
A0A0H3GLV7	Nucleoside triphosphatase, D5 family	NA	NA	NA
A0A0H3GQT0	Macrodomain Ter protein	regulation of DNA-templated transcription; cell division	cytoplasm	NA
A0A0H3GVX6	pyridoxal kinase	pyridoxal 5'-phosphate salvage	cytosol	NA
A0A0H3GLT3	Acetolactate synthase large subunit	isoleucine biosynthetic process; L-valine biosynthetic process; inositol catabolic process	acetolactate synthase complex	NA
A0A0H3GVC8	Fructose-bisphosphate aldolase class 1	glycolytic process	cytoplasm	NA
A0A0H3H088	Sodium/glutamate symporter	L-glutamate transmembrane transport	plasma membrane	Transmembrane; Transmembrane helix
A0A0H3GTN3	Endonuclease III	base-excision repair, AP site formation	NA	NA
A0A0H3GQW0	GntR family transcriptional regulator	negative regulation of DNA-templated transcription	NA	NA
A0A0H3H3Z1	Acetylornithine/succinyldiaminopimelate aminotransferase	NA	NA	NA
A0A0H3H026	Enzyme	DNA damage response	NA	NA
A0A0H3GST9	S-formylglutathione hydrolase	formaldehyde catabolic process	cytosol	NA
A0A0H3GTS8	3-deoxy-D-manno-octulosonate 8-phosphate phosphatase KdsC	lipopolysaccharide biosynthetic process	NA	NA
A0A0H3GGY9	Cell division protein FtsN	division septum assembly; FtsZ-dependent cytokinesis	plasma membrane; cell division site	Transmembrane; Transmembrane helix
A0A0H3GGI8	UDP-N-acetyl-D-mannosaminuronic acid transferase	enterobacterial common antigen biosynthetic process	NA	NA
A0A0H3GQY7	Sodium/proline symporter	proline transport	plasma membrane	NA
A0A0H3H053	Holliday junction branch migration complex subunit RuvB	DNA repair; DNA recombination	cytoplasm; Holliday junction resolvase complex	NA
A0A0H3H045	Lipid A biosynthesis acyltransferase	lipopolysaccharide biosynthetic process; Kdo2-lipid A biosynthetic process	plasma membrane; Gram-negative-bacterium-type cell wall	Transmembrane; Transmembrane helix
A0A0H3GUD7	Cell division protein FtsX	cell division	plasma membrane; cell division site	Transmembrane
A0A0H3GPX8	Probable protein kinase UbiB	ubiquinone biosynthetic process; regulation of ubiquinone biosynthetic process	plasma membrane	NA
A0A0H3GMG4	DNA 3'-5' helicase	recombinational repair	cytosol	NA
A0A0H3GKF4	Transport protein	NA	NA	NA
A0A0H3GPH2	Low affinity potassium transport system protein Kup	NA	NA	NA
A0A0H3GPH8	Sugar-binding domain protein	NA	NA	NA
A0A0H3GGH7	ECA polysaccharide chain length modulation protein	enterobacterial common antigen biosynthetic process	plasma membrane	NA
A0A0H3GNN9	Lipoprotein	methionine transport	plasma membrane	Signal
A0A0H3GYI7	1-acyl-sn-glycerol-3-phosphate acyltransferase	phosphatidic acid biosynthetic process; CDP-diacylglycerol biosynthetic process	plasma membrane	Transmembrane; Transmembrane helix
A0A0H3GR29	Glycerol-3-phosphate transporter	phosphate ion transmembrane transport	plasma membrane; endomembrane system	Transmembrane
A0A0H3GYC4	ornithine decarboxylase	amino acid metabolic process; spermidine biosynthetic process	cytosol	NA
A0A0H3GIJ4	JmjC domain-containing protein	NA	NA	NA
A0A0H3GJV2	Enterobactin synthase subunit E	siderophore biosynthetic process	NA	NA
A0A0H3H063	L-ornithine N(alpha)-acyltransferase	lipid metabolic process	NA	NA
A0A0H3GJR1	Mg2+ transport ATPase, P-type 1	intracellular sodium ion homeostasis; intracellular potassium ion homeostasis; sodium ion export across plasma membrane; proton transmembrane transport; potassium ion import across plasma membrane	plasma membrane; endomembrane system	Transmembrane
A0A0H3H138	DedA family protein	NA	NA	NA
A0A0H3GU57	Polyketide cyclase/dehydrase family protein	cellular respiration	NA	NA
A0A0H3GG41	Regulatory protein AsnC	regulation of DNA-templated transcription; response to amino acid	cytosol	NA
A0A0H3GQZ3	Acetolactate synthase, catabolic	isoleucine biosynthetic process; L-valine biosynthetic process; butanediol metabolic process	acetolactate synthase complex	NA
A0A0H3H3G3	Uncharacterized N-acetyltransferase YhbS	NA	NA	NA
A0A0H3GMY1	Pseudouridine synthase	pseudouridine synthesis; rRNA processing	NA	NA
A0A0H3GUM6	Alanine racemase	D-alanine biosynthetic process	cytosol	NA
A0A0H3GG46	D-ribose pyranase	D-ribose catabolic process	cytosol	NA
A0A0H3GQ44	Phosphatase	NA	NA	NA
A0A0H3H033	Divergent polysaccharide deacetylase family protein	carbohydrate metabolic process	NA	Signal
A0A0H3H044	Glycosyltransferase	carbohydrate derivative metabolic process	NA	NA
A0A0H3GL29	Oxygen-dependent choline dehydrogenase	glycine betaine biosynthetic process from choline	membrane	NA
A0A0H3GX30	Aspartyl/asparaginy/proline hydroxylase domain-containing protein	NA	NA	NA
A0A0H3GXH3	alpha-D-xyloside xylohydrolase	carbohydrate metabolic process	NA	NA
A0A0H3GIL6	GTP-binding protein YjiA	NA	NA	NA
A0A0H3GVB6	Choline dehydrogenase	NA	NA	NA
A0A0H3GPZ4	UPF0260 protein KPHS_33270	NA	NA	NA
A0A0H3H223	6-carboxy-5,6,7,8-tetrahydropterin synthase	tRNA queuosine(34) biosynthetic process	NA	NA
A0A0H3GIU0	Bacteriophage P4 DNA primase	NA	NA	NA
A0A0H3GZK0	Low-affinity gluconate transporter	NA	NA	NA

## Sheet: KC89_FF_Unique
Accession	Description	Biological Process	Cellular Component	Domain
A0A0H3GT03	N5-carboxyaminoimidazole ribonucleotide synthase	'de novo' IMP biosynthetic process	cytosol	NA
A0A0H3GZZ4	Aminodeoxychorismate synthase component 1	L-tryptophan biosynthetic process; tetrahydrofolate biosynthetic process; folic acid biosynthetic process	NA	NA
A0A0H3GKD6	SAM-dependent methyltransferase	rRNA base methylation	NA	NA
A0A0H3GMI7	Hydroxylase for synthesis of 2-methylthio-cis-ribozeatin in tRNA	tRNA modification	NA	NA
A0A0H3GLQ7	Aspartate carbamoyltransferase regulatory chain	'de novo' pyrimidine nucleobase biosynthetic process; pyrimidine nucleotide biosynthetic process	aspartate carbamoyltransferase complex	NA
A0A0H3GJX2	Thiol:disulfide interchange protein	NA	NA	NA
A0A0H3GRN8	Corrinoid adenosyltransferase	porphyrin-containing compound biosynthetic process; cobalamin biosynthetic process	cytoplasm	NA
A0A0H3GLX2	Sugar-phosphatase	NA	NA	NA
A0A0H3GY24	Acid stress protein IbaG	NA	NA	NA
A0A0H3GM96	Anaerobic dimethyl sulfoxide reductase subunit A	anaerobic respiration	plasma membrane; outer membrane-bounded periplasmic space	Signal
A0A0H3GUN5	YcgL domain-containing protein	NA	NA	NA
A0A0H3GNB6	6-phospho-beta-glucosidase	carbohydrate metabolic process	NA	NA
A0A0H3GNV4	Aminotransferase	NA	NA	NA
A0A0H3GYW7	Lipoprotein NlpI	receptor-mediated virion attachment to host cell	plasma membrane; cell outer membrane	Repeat; Signal
A0A0H3GJY1	UPF0250 protein KPHS_15020	NA	NA	NA
A0A0H3GRK5	DnaA regulatory inactivator Hda	DNA replication initiation; negative regulation of DNA-templated DNA replication initiation	NA	NA
A0A0H3GMY2	Thermostable carboxypeptidase 1	proteolysis	NA	NA
A0A0H3GLL7	DUF484 domain-containing protein	NA	NA	NA
A0A0H3GXA6	tRNA (cytidine(34)-2'-O)-methyltransferase	wobble position cytosine ribose methylation; wobble position uridine ribose methylation	cytoplasm	NA
A0A0H3GJX4	Ribonuclease T2	RNA catabolic process	NA	Signal
A0A0H3GRF7	N-methyl-L-tryptophan oxidase	NA	NA	NA
A0A0H3GNL7	Glycoprotein/polysaccharide metabolism	NA	NA	NA
A0A0H3GLA5	Glyoxylate/hydroxypyruvate reductase A	NA	NA	NA
A0A0H3GVI6	DNA polymerase III subunit delta'	DNA-templated DNA replication	DNA polymerase III complex	NA
A0A0H3GXV1	phosphoenolpyruvate--glycerone phosphotransferase	phosphoenolpyruvate-dependent sugar phosphotransferase system; glycerol catabolic process	membrane	NA
A0A0H3GSQ4	ATP-binding protein	iron-sulfur cluster assembly	cytosol	NA
A0A0H3GP75	DNA-binding transcriptional regulator RstA	regulation of DNA-templated transcription	cytosol; protein-DNA complex	NA
A0A0H3GLK8	High frequency lysogenization protein HflD homolog	NA	NA	NA
A0A0H3GXU3	N-acetylmuramoyl-L-alanine amidase AmiC	peptidoglycan catabolic process; cell wall organization	outer membrane-bounded periplasmic space	Signal
A0A0H3GMJ7	Inositol 2-dehydrogenase	inositol catabolic process	NA	NA
A0A0H3GQW9	OLD protein-like TOPRIM domain-containing protein	DNA synthesis involved in DNA repair; double-strand break repair	NA	NA
A0A0H3GLH2	Acetylornithine deacetylase	L-arginine biosynthetic process	cytoplasm	NA
A0A0H3GPF9	ABC transport system periplasmic dipeptide binding component	peptide transport	outer membrane-bounded periplasmic space; ATP-binding cassette (ABC) transporter complex	Signal
A0A0H3GVK1	Aromatic amino acid permease	amino acid transmembrane transport	plasma membrane	NA
A0A0H3GR14	Amidase	regulation of cell shape; peptidoglycan biosynthetic process; cell wall organization	NA	Signal
A0A0H3GRA6	Lipoprotein	intermembrane phospholipid transfer	membrane	Signal
A0A0H3GT90	Aminotransferase	NA	NA	NA
A0A0H3GL88	Trifunctional transcriptional regulator/proline dehydrogenase/pyrroline-5-carboxylate dehydrogenase	L-proline catabolic process to L-glutamate	cytoplasmic side of plasma membrane	NA
A0A0H3GIQ4	DNA polymerase III subunit epsilon	DNA replication proofreading	cytosol	NA
A0A0H3GQI4	Oxygen-insensitive NADPH nitroreductase	NA	NA	NA
A0A0H3GQF9	High-molecular-weight nonribosomal peptide/polyketide synthetase 1 (HMWP1)	fatty acid biosynthetic process; toxin biosynthetic process; DIM/DIP cell wall layer assembly	cytoplasm; plasma membrane	NA
A0A0H3GXF5	tRNA (guanosine(18)-2'-O)-methyltransferase	tRNA guanine ribose methylation	NA	NA
A0A0H3GRV0	Thioredoxin	NA	NA	NA
A0A0H3GZ84	Gluconate dehydrogenase cytochrome c subunit, putative	NA	NA	NA
A0A0H3GWJ6	Lipoprotein	NA	NA	NA
A0A0H3GJ69	Acyl-CoA thioesterase 2	acyl-CoA metabolic process; fatty acid catabolic process	NA	NA

## Sheet: AB472_Lyo_Unique
Gene	Description	Biological Process	Cellular Component	Domain
FQU82_03281	Bestrophin	NA	NA	NA
mltG	Endolytic murein transglycosylase	peptidoglycan biosynthetic process; cell wall organization	plasma membrane	Transmembrane; Transmembrane helix
rseP	Zinc metalloprotease	proteolysis	membrane	NA
mtlD	Mannitol-1-phosphate 5-dehydrogenase	NA	NA	NA
FQU82_02816	GTPase	NA	NA	NA
FQU82_01058	DUF445 family protein	NA	NA	NA
nhaP	Na(+)/H(+) antiporter NhaP	NA	NA	NA
ybdG	Miniconductance mechanosensitive channel YbdG	NA	NA	NA
FQU82_03185	Activator of Hsp90 ATPase homologue 1/2-like C-terminal domain-containing protein	NA	NA	NA
nuoJ	NADH-quinone oxidoreductase subunit J	NA	NA	NA
kup	Probable potassium transport system protein Kup	NA	NA	NA
recB	RecBCD enzyme subunit RecB	NA	NA	NA
FQU82_03351	UPF0761 membrane protein FQU82_03351	NA	NA	NA
yccS_1	Inner membrane protein YccS	NA	NA	NA
ftsI	Peptidoglycan D,D-transpeptidase FtsI	division septum assembly; proteolysis; regulation of cell shape; peptidoglycan biosynthetic process; FtsZ-dependent cytokinesis; cell wall organization	plasma membrane	NA
FQU82_00497	Endonuclease/exonuclease/phosphatase domain-containing protein	NA	NA	NA
FQU82_02878	Uncharacterized protein	NA	NA	NA
citN	Citrate transporter	NA	NA	NA
FQU82_02860	CYTH and CHAD domain-containing protein	NA	NA	NA
FQU82_02412	Spore coat protein U/FanG domain-containing protein	NA	NA	NA
hflX	GTPase HflX	NA	NA	NA
FQU82_01838	HTH-type transcriptional regulator	NA	NA	NA
tdeA	Toxin and drug export protein A	NA	NA	NA
FQU82_03285	SH3 domain protein	NA	NA	NA
naiP_1	Niacin/nicotinamide transporter NaiP	NA	NA	NA
FQU82_03100	Metal-binding protein	NA	NA	NA
putP	Sodium/proline symporter	proline transport	plasma membrane	NA
msbA	MsbA	NA	NA	NA
FQU82_00199	Long-chain-fatty-acid--AMP ligase FadD32	NA	NA	NA
mrdA	Peptidoglycan D,D-transpeptidase MrdA	proteolysis; regulation of cell shape; peptidoglycan biosynthetic process; cell division; cell wall organization	plasma membrane	Transmembrane; Transmembrane helix
FQU82_01194	Hydrolase or metal-binding protein	NA	NA	NA
lptG	LptG	lipopolysaccharide transport; transmembrane transport	ATP-binding cassette (ABC) transporter complex	Transmembrane; Transmembrane helix
FQU82_03779	Uncharacterized protein	NA	NA	NA
FQU82_03534	Zinc ribbon domain-containing protein	NA	NA	NA
iucA	N(2)-citryl-N(6)-acetyl-N(6)-hydroxylysine synthase	NA	NA	NA
FQU82_03160	DUF218 domain-containing protein	NA	NA	NA
FQU82_03533	Uncharacterized protein	NA	NA	NA
comM	Competence protein ComM	NA	NA	NA
FQU82_01840	Multidrug export ATP-binding/permease protein	NA	NA	NA
FQU82_00363	TRAP transporter large permease subunit	NA	NA	NA
FQU82_00631	Predicted 3'-5' exonuclease PolB-like domain-containing protein	NA	NA	NA
FQU82_00044	Metallo-beta-lactamase domain-containing protein	NA	NA	NA
dhbF	Dimodular nonribosomal peptide synthase	NA	NA	NA
cydB_2	Cytochrome bd-I ubiquinol oxidase subunit 2	NA	NA	NA
FQU82_03335	CDP-diacylglycerol--serine O-phosphatidyltransferase	NA	NA	NA
lptF	Lipopolysaccharide export system permease protein LptF	lipopolysaccharide transport; transmembrane transport	ATP-binding cassette (ABC) transporter complex	Transmembrane; Transmembrane helix
iucC	Aerobactin synthase	NA	NA	NA
FQU82_01919	Uncharacterized protein	NA	NA	NA
engB	Probable GTP-binding protein EngB	NA	NA	NA
FQU82_00591	Bax inhibitor-1/YccA family protein	NA	NA	NA
nuoL	NADH-quinone oxidoreductase subunit L	electron transport coupled proton transport; ATP synthesis coupled electron transport	endomembrane system; membrane	Transmembrane helix
fruA	protein-N(pi)-phosphohistidine--D-fructose phosphotransferase	NA	NA	NA
dnaE	DNA polymerase III subunit alpha	DNA replication	cytoplasm	NA
ftsQ	Cell division protein FtsQ	NA	NA	NA
ltxB	Leukotoxin export ATP-binding protein LtxB	NA	NA	NA
tpiA	Triosephosphate isomerase	gluconeogenesis; glycolytic process; glycerol catabolic process; glyceraldehyde-3-phosphate biosynthetic process	cytosol	NA
clsC_1	Cardiolipin synthase C	NA	NA	NA
yciB	Inner membrane-spanning protein YciB	NA	NA	NA
FQU82_01868	General secretion pathway protein GspG	NA	NA	NA
rcsC_1	histidine kinase	NA	NA	NA
sstT	Serine/threonine transporter SstT	threonine transport; serine transport	plasma membrane	Transmembrane; Transmembrane helix
nuoN	NADH-quinone oxidoreductase subunit N	ATP synthesis coupled electron transport	plasma membrane; endomembrane system	Transmembrane; Transmembrane helix
FQU82_00361	DUF4442 domain-containing protein	NA	NA	NA
FQU82_00200	Acyl-CoA dehydrogenase	NA	NA	NA
FQU82_00336	Heme biosynthesis protein HemY	NA	NA	NA
corA	Magnesium transport protein CorA	NA	NA	NA
FQU82_03689	GPI inositol-deacylase PGAP1-like alpha/beta domain-containing protein	NA	NA	NA
FQU82_01277	Uncharacterized protein	NA	NA	NA
FQU82_01374	ATP-dependent RNA helicase HrpA	NA	NA	NA
pitA	Phosphate transporter	NA	NA	NA
smf-1_2	Major fimbrial subunit SMF-1	NA	NA	NA
FQU82_02821	MFS transporter	NA	NA	NA
FQU82_03133	Long-chain fatty acid transporter	NA	NA	NA
FQU82_00399	Bacterial type II secretion system protein E domain-containing protein	NA	NA	NA
cmk	Cytidylate kinase	pyrimidine nucleotide metabolic process; nucleobase-containing small molecule interconversion	cytosol	NA
tauB_1	Taurine import ATP-binding protein TauB	NA	NA	NA
FQU82_00271	RutC family protein	NA	NA	NA
htpX_1	Protease HtpX	NA	NA	NA
paaX	Transcriptional repressor PaaX	DNA-templated transcription	NA	NA
FQU82_02559	ATP-binding protein	NA	NA	NA
rnpA	Ribonuclease P protein component	tRNA 5'-leader removal	ribonuclease P complex	NA
yegS	Lipid kinase YegS	NA	NA	NA
FQU82_03714	DUF4175 domain-containing protein	NA	NA	NA
dus	tRNA-dihydrouridine synthase B	NA	NA	NA
feoB	Ferrous iron transport protein B	NA	NA	NA
FQU82_03222	Uncharacterized protein	NA	NA	NA
ndhB	NAD(P)H-quinone oxidoreductase subunit 2, chloroplastic	NA	NA	NA
FQU82_02455	DUF2799 domain-containing protein	NA	NA	NA
sasA_3	histidine kinase	NA	NA	NA
yedI	Inner membrane protein YedI	NA	NA	NA
FQU82_02232	AB hydrolase-1 domain-containing protein	NA	NA	NA
dctA_3	C4-dicarboxylate transport protein	NA	NA	NA
lolE	Lipoprotein-releasing system transmembrane protein LolE	NA	NA	NA
mrpG	Na(+)/H(+) antiporter subunit G	NA	NA	NA
ydiK	Transport protein YdiK	NA	NA	NA
aat	Leucyl/phenylalanyl-tRNA--protein transferase	protein catabolic process	cytoplasm	NA
FQU82_02592	CvpA family protein	NA	NA	NA
ftsW	Probable peptidoglycan glycosyltransferase FtsW	regulation of cell shape; peptidoglycan biosynthetic process; FtsZ-dependent cytokinesis; cell division; cell wall organization	plasma membrane; cell division site	NA
choD	Cholesterol oxidase	NA	NA	NA
lpxO1	LpxO1	NA	NA	NA
rpmG	Large ribosomal subunit protein bL33	translation	ribosome; cytosolic large ribosomal subunit	NA
ybaL	Cation/proton antiporter YbaL	NA	NA	NA
norG_1	HTH-type transcriptional regulator NorG	NA	NA	NA
sasA_2	histidine kinase	NA	NA	NA
glnE	Bifunctional glutamine synthetase adenylyltransferase/adenylyl-removing enzyme	NA	NA	NA

## Sheet: AB472_FF_Unique
Gene	Description	Biological Process	Cellular Component	Domain
FQU82_03188	Sel1 repeat family protein	NA	NA	NA
ypeA	Acetyltransferase YpeA	NA	NA	NA
FQU82_02130	Alpha-ketoglutaric semialdehyde dehydrogenase	NA	NA	NA
iolS	Aldo-keto reductase IolS	NA	NA	NA
FQU82_01254	HTH gntR-type domain-containing protein	NA	NA	NA
FQU82_01134	Tape measure protein N-terminal domain-containing protein	NA	NA	NA
acoB	Acetoin:2,6-dichlorophenolindophenol oxidoreductase subunit beta	NA	NA	NA
FQU82_02323	Uncharacterized protein	NA	NA	NA
FQU82_01981	TENA/THI-4 domain protein	NA	NA	NA
FQU82_02659	Tape measure protein N-terminal domain-containing protein	NA	NA	NA
yqgF	Putative pre-16S rRNA nuclease	NA	NA	NA
paaC	1,2-phenylacetyl-CoA epoxidase, subunit C	fatty acid metabolic process; phenylacetate catabolic process	cytosol	Coiled coil
gabR_2	HTH-type transcriptional regulatory protein GabR	NA	NA	NA
FQU82_02467	Flavin reductase like domain-containing protein	NA	NA	NA
FQU82_02448	Uncharacterized protein	NA	NA	NA
FQU82_00801	HTH gntR-type domain-containing protein	NA	NA	NA
rsmJ	Ribosomal RNA small subunit methyltransferase J	NA	NA	NA
yddE_2	Isomerase YddE	NA	NA	NA
pilT_1	Twitching mobility protein	NA	NA	NA
mmuM	Homocysteine S-methyltransferase	NA	NA	NA
FQU82_03175	CheW-like domain-containing protein	NA	NA	NA
FQU82_03294	Lipoprotein	NA	NA	NA
FQU82_01068	OmpA-like domain-containing protein	NA	NA	NA
fatA_1	Ferric-anguibactin receptor FatA	NA	NA	NA
katB	Catalase	NA	NA	NA
fis_2	Putative Fis-like DNA-binding protein	NA	NA	NA
gtrOC1	GtrOC1	NA	NA	NA
thrH	phosphoserine phosphatase	L-serine biosynthetic process	cytoplasm	NA
FQU82_02146	Filamentous haemagglutinin FhaB/tRNA nuclease CdiA-like TPS domain-containing protein	NA	NA	NA
FQU82_02325	Uncharacterized protein	NA	NA	NA
pliG	Inhibitor of g-type lysozyme	NA	NA	NA
FQU82_01820	Beta-lactamase OXA-133	NA	NA	NA
FQU82_01224	SnoaL-like domain-containing protein	NA	NA	NA
dmlR_13	HTH-type transcriptional regulator DmlR	NA	NA	NA
ygeA	Racemase YgeA	NA	NA	NA
trmD	tRNA (guanine-N(1)-)-methyltransferase	tRNA N1-guanine methylation; methylation	cytosol	NA
liuE	3-hydroxy-3-isohexenylglutaryl-CoA/hydroxy-methylglutaryl-CoA lyase	NA	NA	NA
FQU82_02367	Thioesterase	NA	NA	NA
FQU82_02121	Carboxymuconolactone decarboxylase-like domain-containing protein	NA	NA	NA
FQU82_00694	Long-chain fatty acid ABC transporter	NA	NA	NA
catM	HTH-type transcriptional regulator CatM	NA	NA	NA
betI_5	HTH-type transcriptional regulator BetI	NA	NA	NA
norR	Anaerobic nitric oxide reductase transcription regulator NorR	NA	NA	NA
FQU82_01351	M23 family metallopeptidase	NA	NA	NA
dmoA_2	Dimethyl-sulfide monooxygenase	NA	NA	NA
FQU82_00250	LysM domain-containing protein	NA	NA	NA
FQU82_02445	Lipoprotein	NA	NA	NA
dmlR_7	HTH-type transcriptional regulator DmlR	NA	NA	NA
blc_1	Outer membrane lipoprotein Blc	NA	NA	NA
FQU82_03324	DUF1446 domain-containing protein	NA	NA	NA
phoP	Alkaline phosphatase synthesis transcriptional regulatory protein PhoP	NA	NA	NA
FQU82_00305	CtpA-like serine protease	NA	NA	NA
FQU82_01407	Phage head morphogenesis domain-containing protein	NA	NA	NA
nsrR	HTH-type transcriptional repressor NsrR	NA	NA	NA
FQU82_01482	Protein CR006 P-loop domain-containing protein	NA	NA	NA
thadh	L-threo-3-hydroxyaspartate ammonia-lyase	NA	NA	NA
yaeQ	YaeQ family protein	NA	NA	NA
fadA_2	Acyltransferase	NA	NA	NA
FQU82_03254	TonB-dependent receptor	NA	NA	NA
folP_2	Dihydropteroate synthase	NA	NA	NA
FQU82_03013	DUF4440 domain-containing protein	NA	NA	NA
FQU82_00447	DUF4062 domain-containing protein	NA	NA	NA
oprB_1	Porin B	NA	NA	NA
adhA	Formaldehyde dehydrogenase AdhA	NA	NA	NA
FQU82_01651	Thioesterase family protein	NA	NA	NA

## Sheet: PAO1_Lyo_Unique
Accession	Description	Biological Process	Cellular Component	Domain
Q9I6X6	Probable Resistance-Nodulation-Cell Division (RND) efflux membrane fusion protein	transmembrane transport	membrane; efflux pump complex	Coiled coil
Q9I0J3	NADH-quinone oxidoreductase subunit J	proton transmembrane transport	plasma membrane; membrane; respiratory chain complex I	Transmembrane; Transmembrane helix
Q9I2S9	Ribonuclease HI	RNA catabolic process; DNA replication, removal of RNA primer	cytoplasm	NA
Q9HW48	ACP phosphodiesterase	lipid metabolic process; fatty acid biosynthetic process	NA	NA
Q9HV93	cAMP-binding protein A	regulation of DNA-templated transcription	cytosol	NA
Q9I468	Threonine-phosphate decarboxylase	cobalamin biosynthetic process	cytoplasm	NA
G3XD10	Pre-heme d1 synthase	heme biosynthetic process	NA	NA
Q9HXK3	Uncharacterized protein	NA	NA	NA
Q9I707	Ribbon-helix-helix protein CopG domain-containing protein	regulation of DNA-templated transcription	NA	NA
Q9HZA2	Probable transcriptional regulator	regulation of DNA-templated transcription	NA	NA
Q9HZF3	Uncharacterized protein	NA	NA	NA
Q9I3C1	Probable cytochrome c	NA	NA	NA
Q9HYC2	Phospholipase D	lipid metabolic process; phosphorus metabolic process; phospholipid catabolic process	NA	Repeat
Q9HTF4	Glycine betaine monooxygenase oxygenase subunit	glycine betaine catabolic process	NA	NA
Q9HT55	Probable potassium efflux transporter	monoatomic ion transport; monoatomic cation transport; potassium ion transport; transmembrane transport; proton transmembrane transport	plasma membrane; membrane	Transmembrane
Q9HYF0	tRNA 5-methylaminomethyl-2-thiouridine biosynthesis bifunctional protein MnmC	tRNA wobble uridine modification; methylation	cytoplasm	NA
Q9HTB1	Methyltransferase type 11 domain-containing protein	lipopolysaccharide biosynthetic process; O antigen biosynthetic process	NA	NA
Q9HW28	Probable Resistance-Nodulation-Cell Division (RND) efflux membrane fusion protein	transmembrane transport	membrane; efflux pump complex	Coiled coil
P21628	High-affinity branched-chain amino acid transport system permease protein BraE	amino acid transport; branched-chain amino acid transport; D-alanine transmembrane transport; transmembrane transport	plasma membrane; membrane	Transmembrane; Transmembrane helix
G3XCY9	Respiratory nitrate reductase delta chain	nitrate assimilation; chaperone-mediated protein complex assembly	NA	NA
P23926	Transcriptional activator protein anr	regulation of DNA-templated transcription; response to decreased oxygen levels; cellular response to decreased oxygen levels; cyanide biosynthetic process; regulation of arginine catabolic process	cytosol	NA
G3XD29	Na(+)/H(+) antiporter NhaP	monoatomic ion transport; monoatomic cation transport; sodium ion transport; regulation of intracellular pH; transmembrane transport; potassium ion transmembrane transport; sodium ion import across plasma membrane; proton transmembrane transport	plasma membrane; membrane	Transmembrane; Transmembrane helix
Q9HXS9	Tellurite resistance TerB family protein	NA	NA	NA
Q9I5Z1	FAD-binding FR-type domain-containing protein	NA	NA	NA
Q9I021	GAF domain-containing protein	NA	NA	NA
Q9HXQ5	Probable sodium/hydrogen antiporter	monoatomic ion transport; monoatomic cation transport; potassium ion transport; intracellular potassium ion homeostasis; transmembrane transport; potassium ion transmembrane transport; proton transmembrane transport	plasma membrane; membrane	Transmembrane
Q59649	N-(5'-phosphoribosyl)anthranilate isomerase	L-tryptophan biosynthetic process; L-tryptophan metabolic process; amino acid biosynthetic process; aromatic amino acid family biosynthetic process; carboxylic acid biosynthetic process	NA	NA
Q9HXW4	Probable Resistance-Nodulation-Cell Division (RND) efflux transporter	xenobiotic transport; response to antibiotic; transmembrane transport	plasma membrane; membrane	Transmembrane; Transmembrane helix
Q9HV26	Uncharacterized protein	NA	NA	NA
G3XD52	MaoC-like domain-containing protein	fatty acid biosynthetic process	fatty acid synthase complex	NA
Q9HUB3	Sec-independent protein translocase protein TatC	protein transport; protein transport by the Tat complex; intracellular protein transmembrane transport	plasma membrane; membrane; TAT protein transport complex	Transmembrane
Q9HUL3	Small ribosomal subunit biogenesis GTPase RsgA	ribosomal small subunit biogenesis	cytoplasm	NA
Q9HW17	Membrane protein FxsA	NA	NA	NA
Q9I2W5	ECF sigma factor SigX	DNA-templated transcription initiation; regulation of DNA-templated transcription; positive regulation of cell growth; regulation of DNA-templated transcription initiation	NA	NA
Q9HYI4	DUF1329 domain-containing protein	NA	NA	NA
G3XCV7	Peptidoglycan D,D-transpeptidase MrdA	proteolysis; regulation of cell shape; peptidoglycan biosynthetic process; cell wall organization	plasma membrane; membrane	Transmembrane
Q9I609	Dihydro-heme d1 dehydrogenase	heme biosynthetic process	periplasmic space	Signal
Q9I346	Uncharacterized protein	NA	NA	NA
Q9HX48	Ribosomal large subunit pseudouridine synthase E	pseudouridine synthesis; rRNA processing	NA	NA
Q9I3F4	Ribosomal RNA large subunit methyltransferase M	rRNA processing	cytoplasm	NA
Q9I764	Uncharacterized protein	NA	NA	NA
Q9HVD3	Probable transcriptional regulator	regulation of DNA-templated transcription	NA	NA
Q51368	Protein TonB	protein transport; siderophore transport; iron import into cell; type IV pilus-dependent motility; single-species biofilm formation; transmembrane transport; cellular response to antibiotic; bacterial-type flagellum-dependent swarming motility	outer membrane-bounded periplasmic space; plasma membrane protein complex	Repeat; Transmembrane; Transmembrane helix
Q9I5I3	Cyclohexane-1-carbonyl-CoA dehydrogenase	lipid metabolic process	NA	NA
Q9HXW0	Ribosomal RNA small subunit methyltransferase J	rRNA base methylation	cytoplasm	NA
Q9I4T4	Class I SAM-dependent methyltransferase	NA	NA	NA
Q9I4G3	Periplasmic nitrate reductase	Mo-molybdopterin cofactor biosynthetic process; nitrate assimilation; cellular respiration	nitrate reductase complex; membrane; periplasmic space; oxidoreductase complex	Signal
Q9I2Q4	YbaK/aminoacyl-tRNA synthetase-associated domain-containing protein	aminoacyl-tRNA metabolism involved in translational fidelity	NA	NA
Q9I2Q5	DUF1883 domain-containing protein	NA	NA	NA
Q9HYQ0	HPt domain-containing protein	phosphorelay signal transduction system; positive regulation of chemotaxis; negative regulation of single-species biofilm formation; regulation of cell motility	cytoplasm	NA
Q9I3N1	Thiol:disulfide interchange protein DsbE	cytochrome complex assembly	plasma membrane; outer membrane-bounded periplasmic space	Redox-active center; Transmembrane; Transmembrane helix
Q9I0H2	6-carboxy-5,6,7,8-tetrahydropterin synthase	tRNA queuosine(34) biosynthetic process	NA	NA
Q9I794	Dodecin flavoprotein	NA	NA	NA
Q9I4W1	Metallo-beta-lactamase domain-containing protein	NA	NA	NA
P96963	DNA repair protein RadA	recombinational repair; DNA repair; DNA damage response	NA	Zinc-finger
Q9HXA1	Ubiquinone biosynthesis protein UbiV	ubiquinone biosynthetic process	NA	NA
Q9HXK1	DUF937 domain-containing protein	NA	NA	NA
Q9I2T2	Membrane-bound lytic murein transglycosylase D	peptidoglycan metabolic process	membrane	NA
Q9I2T0	Methyltransferase type 11 domain-containing protein	NA	NA	NA
P34003	Shikimate kinase	amino acid biosynthetic process; aromatic amino acid family biosynthetic process; chorismate biosynthetic process; carboxylic acid metabolic process	cytoplasm; cytosol	NA
Q9HZQ5	Probable magnesium chelatase	NA	NA	NA
Q9HUE7	Mechanosensitive channel MscK	intracellular water homeostasis; monoatomic ion transmembrane transport; transmembrane transport	plasma membrane; membrane	Coiled coil; Signal; Transmembrane
Q9I758	non-specific serine/threonine protein kinase	positive regulation of protein secretion	NA	NA
Q9I546	Uncharacterized protein	autolysis; DNA damage response	NA	NA
Q9HTZ2	Probable alpha-L-glutamate ligase	translation; SOS response; protein modification process	cytoplasm	NA
Q9HUT4	AsmA domain-containing protein	regulation of protein targeting to membrane	plasma membrane	NA
Q9I6F4	NRDE family protein	NA	NA	NA
Q9I535	Uncharacterized protein	NA	NA	NA
Q9HTU3	Small-conductance mechanosensitive channel	monoatomic ion transport; monoatomic ion transmembrane transport; transmembrane transport	plasma membrane; membrane	NA
Q9I5T3	Probable permease of ABC transporter	transmembrane transport; spermidine transmembrane transport	plasma membrane; membrane	NA
G3XD93	Probable chaperone	protein secretion by the type III secretion system	NA	NA
Q9HVK6	DUF3015 domain-containing protein	NA	NA	NA
Q9I2Z6	GST N-terminal domain-containing protein	NA	NA	NA
Q9I3E5	ATP-NAD kinase	NADP+ biosynthetic process	NA	NA
Q9I716	HTH hxlR-type domain-containing protein	regulation of DNA-templated transcription	protein-DNA complex	NA
Q9I5G4	tRNA U34 carboxymethyltransferase	tRNA wobble uridine modification	NA	NA

## Sheet: PAO1_FF_Unique
Accession	Description	Biological Process	Cellular Component	Domain
Q9HZV0	Probable transcriptional regulator	regulation of DNA-templated transcription; alpha-amino acid metabolic process	NA	NA
Q9HUW3	Ribosomal protein L11 methyltransferase	methylation	cytoplasm; cytosol	NA
Q9HVC0	Ferric aerobactin receptor	monoatomic ion transport; iron ion transport; siderophore transport; siderophore-iron import into cell; siderophore transmembrane transport	cell outer membrane; membrane	Signal; TonB box
Q9HWU9	Probable dehydrogenase	NA	NA	NA
Q9I2R5	SCP2 domain-containing protein	NA	NA	NA
Q9I6W0	HAMP domain-containing protein	signal transduction	membrane	Coiled coil; Transmembrane; Transmembrane helix
Q9I5R3	Probable short-chain dehydrogenase	NA	NA	NA
Q9HW81	Protein-glutamine gamma-glutamyltransferase-like C-terminal domain-containing protein	NA	NA	NA
Q9I785	Lipoprotein	NA	NA	NA
Q9HXA0	Ubiquinone biosynthesis protein UbiU	proteolysis; ubiquinone biosynthetic process	NA	NA
Q9HZ90	Probable transcriptional regulator	DNA-templated transcription; regulation of DNA-templated transcription	NA	NA
Q9HW35	cyclic-guanylate-specific phosphodiesterase	single-species biofilm formation; regulation of single-species biofilm formation; negative regulation of single-species biofilm formation	plasma membrane; membrane	Transmembrane; Transmembrane helix
Q51548	L-ornithine N(5)-monooxygenase	pyoverdine biosynthetic process; intracellular iron ion homeostasis	cytoplasm; plasma membrane; membrane	NA
Q9I3W9	Erythronate-4-phosphate dehydrogenase	pyridoxine biosynthetic process; 'de novo' pyridoxal 5'-phosphate biosynthetic process	cytoplasm; cytosol	NA
P28810	Methylmalonate-semialdehyde dehydrogenase [acylating]	thymine catabolic process; L-valine catabolic process	NA	NA
Q9I446	Metal/formaldehyde-sensitive transcriptional repressor	regulation of DNA-templated transcription; negative regulation of DNA-templated transcription	protein-DNA complex	NA
Q9I756	Type VI secretion system-associated protein TagF	NA	NA	NA
Q9I4F7	Diguanylate cyclase	NA	NA	NA
Q9HUT9	Phosphate starvation-inducible protein	NA	NA	NA
O05927	Adenosine 5'-phosphosulfate reductase	sulfate assimilation; cysteine biosynthetic process; sulfate assimilation, phosphoadenylyl sulfate reduction by phosphoadenylyl-sulfate reductase (thioredoxin); hydrogen sulfide biosynthetic process	cytoplasm	NA
Q9HXC9	Probable short-chain dehydrogenase	NA	NA	NA
Q9I5U8	Thiosulfate sulfurtransferase GlpE	glycerol metabolic process	cytoplasm	NA
Q9HVD7	Ferrochelatase	porphyrin-containing compound biosynthetic process; heme biosynthetic process	cytoplasm	NA
Q51424	Crossover junction endodeoxyribonuclease RuvC	DNA repair; DNA recombination; DNA damage response	cytoplasm; Holliday junction resolvase complex	NA
Q9I2K7	Probable glutathione S-transferase	NA	NA	NA
G3XDA3	Methyl-accepting chemotaxis protein CtpH	chemotaxis; signal transduction; detection of phosphate ion	plasma membrane	Transmembrane; Transmembrane helix
Q9HXQ3	HotDog ACOT-type domain-containing protein	acyl-CoA metabolic process; fatty acid catabolic process	cytoplasm; cytosol	NA
Q9I0H8	Patatin-like phospholipase family protein	NA	NA	NA
Q9I5E6	2-methylcitrate dehydratase	tricarboxylic acid cycle; propionate metabolic process; propionate metabolic process, methylcitrate cycle	NA	NA
Q9I5J3	DUF2157 domain-containing protein	NA	NA	NA
Q9HT86	N-acetylmuramoyl-L-alanine amidase	peptidoglycan catabolic process; peptidoglycan turnover; cell wall organization	Gram-negative-bacterium-type cell wall; outer membrane	NA
Q9HZN5	Phosphate acyltransferase	lipid metabolic process; fatty acid biosynthetic process; phospholipid metabolic process; phospholipid biosynthetic process	cytoplasm	NA
Q9HU71	DUF3999 domain-containing protein	NA	NA	NA
Q9I6E8	DUF2868 domain-containing protein	NA	NA	NA
Q9HUU7	L-methionine sulfoximine/L-methionine sulfone acetyltransferase	NA	NA	NA
Q9HUF9	Serine/threonine protein kinase	NA	NA	NA
Q9HWI6	Probable binding protein component of ABC transporter	amino acid transport	extracellular region; outer membrane-bounded periplasmic space	Signal
Q9I6N9	CBS domain-containing protein	NA	NA	NA
Q9I1R9	ABM domain-containing protein	NA	NA	NA
O68283	2-dehydro-3-deoxy-phosphogluconate aldolase	Entner-Doudoroff pathway through 6-phosphogluconate	NA	NA
Q9HTR5	Ubiquinone biosynthesis accessory factor UbiK	ubiquinone biosynthetic process	cytosol	NA
Q9I3F2	Probable oxidoreductase	polyamine catabolic process	cytoplasm	NA
Q9I002	Enoyl-CoA hydratase EchA19	lipid metabolic process; fatty acid beta-oxidation; steroid metabolic process; cholesterol metabolic process	NA	NA
G3XCZ3	Type 4 fimbrial biogenesis protein PilZ	NA	NA	NA
Q9I0R3	Probable chemotaxis transducer	chemotaxis; signal transduction	plasma membrane; membrane	Transmembrane; Transmembrane helix
Q9HU59	DNA-binding transcriptional regulator NtrC	phosphorelay signal transduction system; regulation of DNA-templated transcription; regulation of nitrogen utilization; positive regulation of DNA-templated transcription	cytoplasm; protein-DNA complex	NA
Q9HT21	ATP synthase epsilon chain	ATP biosynthetic process; monoatomic ion transport; proton motive force-driven ATP synthesis; proton transmembrane transport	plasma membrane; membrane; proton-transporting ATP synthase complex	NA
Q9HXG6	Probable ATP-binding component of ABC transporter	NA	NA	NA
P57703	5-methyltetrahydropteroyltriglutamate--homocysteine methyltransferase	amino acid biosynthetic process; methionine biosynthetic process; methylation; alpha-amino acid metabolic process	NA	Repeat
Q9HXN6	Probable aminotransferase	carbohydrate derivative metabolic process	NA	Repeat
Q9HU51	M23ase beta-sheet core domain-containing protein	septum digestion after cytokinesis	NA	Coiled coil; Signal
Q9I4C2	Methyltransferase domain-containing protein	methylation	NA	NA
Q9I5I8	NAD(P)-binding domain-containing protein	NA	NA	NA
Q9I4K0	Protein/nucleic acid deglycase HchA	DNA repair; methylglyoxal catabolic process to D-lactate via S-lactoyl-glutathione; protein repair	cytoplasm	NA
Q9I750	Type VI secretion system component TssA1	NA	NA	NA
Q9HUW9	Uncharacterized Nudix hydrolase PA4841	NA	NA	NA
Q9I3G3	cytochrome-c oxidase	oxidative phosphorylation; aerobic respiration; respiratory electron transport chain; proton transmembrane transport	plasma membrane; membrane	NA
Q9I4D5	Peroxiredoxin	NA	NA	NA
Q9HXV3	Phosphoenolpyruvate carboxylase	tricarboxylic acid cycle; oxaloacetate metabolic process; carbon fixation	cytosol	NA
Q9HXI2	Protein translocase subunit SecF	protein targeting; intracellular protein transport; protein transport; protein transport by the Sec complex; intracellular protein transmembrane transport	plasma membrane; membrane	Transmembrane; Transmembrane helix
P33883	Acyl-homoserine-lactone synthase	signal transduction; quorum sensing	NA	NA
Q9I3J7	2-oxo-4-hydroxy-4-carboxy-5-ureidoimidazoline decarboxylase	allantoin metabolic process; purine nucleobase metabolic process; urate catabolic process	peroxisome	NA
Q9HV75	Glutamyl-Q tRNA(Asp) synthetase	tRNA modification; glutamyl-tRNA aminoacylation	cytosol	NA
Q9I1N3	PslF	single-species biofilm formation; carbohydrate derivative metabolic process	NA	NA
Q9HW38	HTH-type transcriptional regulator ArgP	regulation of DNA-templated transcription	NA	NA
Q9HXU5	Serine aminopeptidase S33 domain-containing protein	proteolysis	membrane	NA
Q9HYD6	Nudix hydrolase domain-containing protein	NA	NA	NA
Q9I1K2	Acetyltransferase PA2271	NA	NA	NA
Q9I325	Regulatory protein PcrH	protein secretion by the type III secretion system; chaperone-mediated protein complex assembly	NA	NA
Q9I6J7	Transcriptional regulator AguR	regulation of DNA-templated transcription	NA	NA
Q9HY42	Uncharacterized isomerase PA3578	biosynthetic process	cytoplasm	NA
Q9HXU4	TIGR00266 family protein	NA	NA	NA
Q9HVU6	CN hydrolase domain-containing protein	NA	NA	NA
Q9I2R4	Histidine phosphatase family protein	NA	NA	NA
Q9HVP4	FAD/FMN-containing dehydrogenase	NA	NA	NA
Q9HY39	HTH-type transcriptional regulator MetR	regulation of DNA-templated transcription; amino acid biosynthetic process; methionine biosynthetic process	cytoplasm	NA
Q9I1F6	HTH-type transcriptional regulator GntR	regulation of DNA-templated transcription; regulation of glucose metabolic process	NA	NA
Q9HXR7	Single-stranded-DNA-specific exonuclease RecJ	DNA repair; DNA recombination	NA	NA
Q9I5G6	DUF4845 domain-containing protein	NA	NA	NA
Q9HZU3	Precorrin-2 C(20)-methyltransferase	cobalamin biosynthetic process; methylation	NA	NA
Q9HXV5	tRNA threonylcarbamoyladenosine biosynthesis protein TsaB	tRNA threonylcarbamoyladenosine modification; tRNA processing	cytoplasm; cytosol	NA
Q51467	Flagellar protein FliO	chemotaxis; bacterial-type flagellum organization; archaeal or bacterial-type flagellum-dependent cell motility	plasma membrane; bacterial-type flagellum; bacterial-type flagellum basal body; membrane	Transmembrane; Transmembrane helix
Q9I373	Transmembrane protein	NA	NA	NA
Q9HWX9	Uncharacterized protein	NA	NA	NA
P28811	3-hydroxyisobutyrate dehydrogenase	L-valine catabolic process; branched-chain amino acid catabolic process; organic acid catabolic process	NA	NA
Q9I0C9	HTH hxlR-type domain-containing protein	regulation of DNA-templated transcription	protein-DNA complex	NA
Q9HWC0	Bifunctional ligase/repressor BirA	regulation of DNA-templated transcription	cytoplasm	NA
Q9I5W4	Immunomodulating metalloprotease	proteolysis; protein secretion by the type II secretion system; protein catabolic process; protein transport by the Sec complex; negative regulation of leukocyte tethering or rolling	extracellular space	Signal
Q9I2S0	Transmembrane protein	NA	NA	NA
Q9I6H2	DNA-binding protein	NA	NA	NA
Q9I0B3	Uncharacterized protein	NA	NA	NA
Q9HZZ4	OhrR	regulation of DNA-templated transcription; response to stress; negative regulation of DNA-templated transcription; regulation of cellular response to oxidative stress	cytoplasm; protein-DNA complex	NA
Q9HV39	Pyruvate dehydrogenase complex repressor	regulation of DNA-templated transcription	protein-DNA complex	NA
Q9I773	Osmotically inducible protein OsmC	response to oxidative stress; cellular oxidant detoxification	cytosol	NA
P18275	Arginine/ornithine antiporter	L-arginine catabolic process; amino acid transport; L-arginine deiminase pathway; transmembrane transport; L-arginine transmembrane transport	plasma membrane; membrane	Transmembrane; Transmembrane helix
Q9HWX8	Phosphatidylglycerophosphatase A	lipid metabolic process; phosphatidylglycerol biosynthetic process; phospholipid catabolic process; lipid catabolic process	plasma membrane; membrane	Transmembrane; Transmembrane helix
Q9I001	PABS domain-containing protein	polyamine biosynthetic process	NA	NA
Q9I5R4	Uncharacterized AAA domain-containing protein ycf46	NA	NA	NA
Q9HUL6	tRNA threonylcarbamoyladenosine biosynthesis protein TsaE	tRNA threonylcarbamoyladenosine modification; tRNA processing	cytoplasm	NA
Q9HU78	Histidine utilization repressor	regulation of DNA-templated transcription; L-histidine metabolic process; L-histidine catabolic process to glutamate and formamide; L-histidine catabolic process to glutamate and formate; negative regulation of DNA-templated transcription	NA	NA
Q9HVH6	ferredoxin--NADP(+) reductase	cellular response to oxidative stress; heme catabolic process	NA	NA
Q9I3N7	Cytochrome c biogenesis ATP-binding export protein CcmA	cytochrome complex assembly; heme transmembrane transport; transmembrane transport	plasma membrane; membrane	NA
Q9HZ39	Inner membrane-spanning protein YciB	NA	NA	NA
Q9I046	STAS domain-containing protein	positive regulation of DNA-templated transcription	NA	NA
Q9HV71	2-amino-4-hydroxy-6-hydroxymethyldihydropteridine pyrophosphokinase	folic acid-containing compound biosynthetic process; tetrahydrofolate biosynthetic process; folic acid biosynthetic process	NA	NA
Q51575	Type II secretion system protein N	protein transport; protein secretion by the type II secretion system	plasma membrane; type II protein secretion system complex; membrane	Signal-anchor; Transmembrane; Transmembrane helix
Q9HUG5	Alpha-1,3-rhamnosyltransferase WapR	O antigen biosynthetic process; lipopolysaccharide core region biosynthetic process; lipopolysaccharide transport; single-species biofilm formation	NA	NA
Q9I2H4	Probable chemotaxis transducer	chemotaxis; signal transduction	membrane	NA
Q9I1I6	TonB-dependent receptor	siderophore-iron import into cell; siderophore transmembrane transport	cell outer membrane; membrane	Signal; TonB box
Q9HUS3	DesT	negative regulation of DNA-templated transcription; negative regulation of fatty acid metabolic process	protein-DNA complex	NA
Q9HVJ7	Glutamate dehydrogenase	amino acid metabolic process; glutamate biosynthetic process	cytosol	NA
Q9I100	Probable cytochrome c	proton transmembrane transport	periplasmic space	Signal
Q9HVT4	DUF2135 domain-containing protein	NA	NA	NA
G3XD90	MotD	bacterial-type flagellum-dependent cell motility; bacterial-type flagellum-dependent swarming motility	plasma membrane; membrane; bacterial-type flagellum stator complex	Transmembrane
Q9HY75	Probable serine protease	proteolysis	outer membrane	Signal
Q9I752	Type VI secretion system lipoprotein TssJ	NA	NA	NA
Q9I744	Type VI secretion system component TssF1	NA	NA	NA
Q9HZM3	Tetraacyldisaccharide 4'-kinase	lipid metabolic process; lipopolysaccharide core region biosynthetic process; lipid A biosynthetic process	plasma membrane	NA
Q9HU48	Exo-alpha-sialidase	NA	NA	NA
Q9I5Y3	Uncharacterized protein	NA	NA	NA
Q9I5Y5	Erythrose-4-phosphate dehydrogenase	glucose metabolic process; pyridoxine biosynthetic process; pyridoxal phosphate biosynthetic process	cytoplasm; cytosol	NA
